# Supplementary material for: Quantitative proteomics identified a novel invasion biomarker associated with EMT in pituitary adenomas
Source: Front Endocrinol (Lausanne). 2023 Mar 3;14:1137648. doi: 10.3389/fendo.2023.1137648 (PMC10020714; doi:10.3389/fendo.2023.1137648)
Supplement: Supplementary file 1 [file DataSheet_1.zip]

Archive with 18 entries (17 files):
- source data/
- source data/20220613_093228_LYBrainA9B10_20220411_Report.txt
- source data/Diagnostic08.GO.R
- source data/Diagnostic09.KEGG.R
- source data/Diagnostic15.testDiff.R
- source data/Diagnostic17.ROC.R
- source data/GSE169498.txt
- source data/GSE169498_s1.txt
- source data/GSE169498_s2.txt
- source data/RankEMT.xls
- source data/cor.R
- source data/corrPlot.R
- source data/rank.csv
- source data/string_interactions_short.tsv
- source data/venn_result32694.png
- source data/venn_result32694.txt
- source data/venn_result7754.png
- source data/venn_result7754.txt
