# Supplementary material for: Quantitative proteomics identified a novel invasion biomarker associated with EMT in pituitary adenomas
Source: Front Endocrinol (Lausanne). 2023 Mar 3;14:1137648. doi: 10.3389/fendo.2023.1137648 (PMC10020714; doi:10.3389/fendo.2023.1137648)
Supplement: Supplementary file 1 [file DataSheet_1.zip › source data/Diagnostic15.testDiff.R]

#if (!requireNamespace("BiocManager", quietly = TRUE))
#    install.packages("BiocManager")
#BiocManager::install("limma")

#install.packages("ggpubr")


#ÒýÓÃ°ü
library(limma)
library(ggpubr)

expFile="GSE169498.txt"          #±í´ïÊý¾ÝÎÄ¼þ
conFile="GSE169498_s1.txt"       #¶ÔÕÕ×éÑùÆ·ÐÅÏ¢ÎÄ¼þ
treatFile="GSE169498_s2.txt"     #ÊµÑé×éÑùÆ·ÐÅÏ¢ÎÄ¼þ
geneFile="interGenes.txt"        #»ùÒòÁÐ±íÎÄ¼þ
setwd("E:\\ÂÛÎÄÌá½»\\´¹ÌåÁöÎÄÕÂ\\Ê×Ò½\\EMT\\´úÂë\\15.testDiff")     #ÉèÖÃ¹¤×÷Ä¿Â¼

#¶ÁÈ¡ÊäÈëÎÄ¼þ
rt=read.table(expFile, header=T, sep="\t", check.names=F)
rt=as.matrix(rt)
rownames(rt)=rt[,1]
exp=rt[,2:ncol(rt)]
dimnames=list(rownames(exp), colnames(exp))
data=matrix(as.numeric(as.matrix(exp)), nrow=nrow(exp), dimnames=dimnames)
rt=avereps(data)

#¶ÔÊýÖµ´óµÄÊý¾ÝÈ¡log2
qx=as.numeric(quantile(rt, c(0, 0.25, 0.5, 0.75, 0.99, 1.0), na.rm=T))
LogC=( (qx[5]>100) || ( (qx[6]-qx[1])>50 && qx[2]>0) )
if(LogC){
	rt[rt<0]=0
	rt=log2(rt+1)}
data=normalizeBetweenArrays(rt)

#ÅÐ¶ÏÑùÆ·ÀàÐÍ
con=read.table(conFile, header=F, sep="\t", check.names=F)
treat=read.table(treatFile, header=F, sep="\t", check.names=F)
conData=data[,as.vector(con[,1])]
treatData=data[,as.vector(treat[,1])]
data=cbind(conData, treatData)
conNum=ncol(conData)
treatNum=ncol(treatData)

#Êä³ö½ÃÕýºóµÄ±í´ïÁ¿
Type=c(rep("con",conNum), rep("treat",treatNum))
outData=rbind(id=paste0(colnames(data),"_",Type),data)
write.table(outData, file="test.normalize.txt", sep="\t", quote=F, col.names=F)

#¶ÁÈ¡½»¼¯»ùÒòµÄÎÄ¼þ,ÌáÈ¡Ä¿±ê»ùÒò±í´ïÁ¿
geneRT=read.table(geneFile, header=F, sep="\t", check.names=F)
data=data[as.vector(geneRT[,1]),,drop=F]

#ÉèÖÃ±È½Ï×é
Type=c(rep("Con",conNum), rep("Treat",treatNum))
my_comparisons=list()
my_comparisons[[1]]=levels(factor(Type))

#²îÒì·ÖÎö
newGeneLists=c()
outTab=data.frame()
for(i in row.names(data)){
	#data[i,][data[i,]>quantile(data[i,], 0.99)]=quantile(data[i,], 0.99)
	rt1=data.frame(expression=data[i,], Type=Type)
	
	#¶Ô²îÒì»ùÒò½øÐÐ¿ÉÊÓ»¯£¬»æÖÆÏäÏßÍ¼
	boxplot=ggboxplot(rt1, x="Type", y="expression", color="Type",
				      xlab="",
				      ylab=paste(i, "expression"),
				      legend.title="",
				      palette = c("blue", "red"),
				      add = "jitter")+ 
		stat_compare_means(comparisons = my_comparisons)
		
	#Êä³öÍ¼Æ¬
	pdf(file=paste0("boxplot.",i,".pdf"), width=5, height=4.5)
	print(boxplot)
	dev.off()
}
