# Supplementary material for: Quantitative proteomics identified a novel invasion biomarker associated with EMT in pituitary adenomas
Source: Front Endocrinol (Lausanne). 2023 Mar 3;14:1137648. doi: 10.3389/fendo.2023.1137648 (PMC10020714; doi:10.3389/fendo.2023.1137648)
Supplement: Supplementary file 1 [file DataSheet_1.zip › source data/Diagnostic17.ROC.R]

#install.packages("pROC")


library(pROC)                     #ÒýÓÃ°ü
expFile="test.normalize.txt"      #±í´ïÊý¾ÝÎÄ¼þ
geneFile="interGenes.txt"         #½»¼¯»ùÒòÁÐ±íÎÄ¼þ
setwd("C:\\biowolf\\Diagnostic\\17.testROC")    #ÉèÖÃ¹¤×÷Ä¿Â¼

#¶ÁÈ¡ÊäÈëÎÄ¼þ£¬²¢¶ÔÊäÈëÎÄ¼þÕûÀí
rt=read.table(expFile, header=T, sep="\t", check.names=F, row.names=1)
y=gsub("(.*)\\_(.*)", "\\2", colnames(rt))
y=ifelse(y=="con", 0, 1)

#¶ÁÈ¡»ùÒòÁÐ±íÎÄ¼þ
geneRT=read.table(geneFile, header=F, sep="\t", check.names=F)

#¶Ô½»¼¯»ùÒò½øÐÐÑ­»·£¬»æÖÆROCÇúÏß
for(x in as.vector(geneRT[,1])){
	#»æÖÆROCÇúÏß
	roc1=roc(y, as.numeric(rt[x,]))
	ci1=ci.auc(roc1, method="bootstrap")
	ciVec=as.numeric(ci1)
	pdf(file=paste0("ROC.",x,".pdf"), width=5, height=5)
	plot(roc1, print.auc=TRUE, col="red", legacy.axes=T, main=x)
	text(0.39, 0.43, paste0("95% CI: ",sprintf("%.03f",ciVec[1]),"-",sprintf("%.03f",ciVec[3])), col="red")
	dev.off()
}
