# Supplementary material for: Quantitative proteomics identified a novel invasion biomarker associated with EMT in pituitary adenomas
Source: Front Endocrinol (Lausanne). 2023 Mar 3;14:1137648. doi: 10.3389/fendo.2023.1137648 (PMC10020714; doi:10.3389/fendo.2023.1137648)
Supplement: Supplementary file 1 [file DataSheet_1.zip › source data/GSE169498.txt]

geneNames	GSM5207130	GSM5207131	GSM5207132	GSM5207133	GSM5207134	GSM5207135	GSM5207136	GSM5207137	GSM5207138	GSM5207139	GSM5207140	GSM5207141	GSM5207142	GSM5207143	GSM5207144	GSM5207145	GSM5207146	GSM5207147	GSM5207148	GSM5207149	GSM5207150	GSM5207151	GSM5207152	GSM5207153	GSM5207154	GSM5207155	GSM5207156	GSM5207157	GSM5207158	GSM5207159	GSM5207160	GSM5207161	GSM5207162	GSM5207163	GSM5207164	GSM5207165	GSM5207166	GSM5207167	GSM5207168	GSM5207169	GSM5207170	GSM5207171	GSM5207172	GSM5207173	GSM5207174	GSM5207175	GSM5207176	GSM5207177	GSM5207178
-	6.76292947273684	6.95805335921052	7.16180493115789	7.37989389584211	7.15853531573684	7.06774364842105	7.13953246768421	7.11453197131579	7.05282769289474	6.75652323836842	6.850844003	7.00521466173684	7.36927432473684	6.75766839547368	6.81807091863158	6.85537693768421	6.64180825778947	6.81064789210526	7.15377327310526	6.99378025968421	6.73379719989474	6.86450487794737	6.94884703084211	7.01864072621053	6.86963667668421	6.80347748926316	6.99573438121053	6.99163984552631	6.87752938710526	6.64418590347369	6.94917921836842	6.88017164710526	6.7249754968421	6.25409365168421	7.02630908252632	7.32783575963158	6.89842222	6.80976595963158	6.91228711489474	7.13128113831579	6.98257390457895	6.89400760373684	7.04914061994737	6.89706297136842	7.00153280194737	6.70330596915789	6.57263175552632	6.78455888047368	6.73564567663158
A1BG	12.32973997	12.87611031	12.63090232	12.62379767	12.83030504	12.25071651	11.94493271	13.09811927	13.19566963	13.02244444	11.69323478	13.06077864	12.57306786	12.22262396	12.50982077	12.29179565	11.38970939	12.53221521	13.15762526	11.72459427	11.72459427	12.76679138	13.15528784	13.20791738	12.6463601	11.94493271	11.91597808	13.20510408	13.31135927	12.86964266	12.21132188	11.15515703	12.19683741	12.24815819	12.09270556	11.84929371	13.03001855	12.40068887	12.42437642	11.86164668	12.13043198	11.62460573	11.72120526	13.09511101	11.24430001	11.38493445	12.08218514	12.1420923	12.0267045
A1CF	1.904790782	1.923147101	1.985318484	1.967706197	1.884301213	1.902651388	1.881920027	1.926284659	1.872349345	1.901501599	1.938766785	1.927961288	1.917125841	1.927825636	1.978042593	1.869682763	1.909506255	2.741321643	1.906948665	1.95193669	3.05064665	1.901604866	2.047746106	1.88549906	1.866549588	1.892986091	1.955251288	1.929324159	1.962844994	2.044926926	1.878416624	1.943110138	1.917002329	2.011588018	1.915036814	1.924542338	1.873491025	1.946054003	1.933589226	1.879484658	1.960426851	1.971725064	1.896093036	1.978916635	1.905580764	2.20559469	1.906227962	1.982474795	1.933201037
A2M	9.891379727	9.734852076	9.83121542	9.803899633	10.13828774	10.23394997	9.792881898	9.11660199	9.240151351	8.933287773	9.241415978	9.455607768	8.781449961	9.683298984	8.857071424	9.328936398	8.577873237	9.557763138	9.549370242	9.118870977	9.093374349	9.695971055	8.915374364	9.891447452	10.67463921	9.857798451	10.02453278	9.350495778	9.523808223	8.521949147	9.094682578	9.795976109	9.507153671	9.810024435	8.828538313	8.968368639	9.414784693	9.029088085	8.993103975	9.21317798	9.535654565	8.504295517	9.443700799	9.384240783	9.541690403	9.777590636	9.296390163	9.135439384	9.586781243
A2ML1	4.315606302	7.040705641	10.19473237	11.90236451	8.233338452	6.999975	9.534470616	10.69879467	9.984030366	2.272781956	3.201958346	9.812000315	2.9796324	4.269158342	3.779348102	1.893196467	10.53101727	4.128607234	10.38071363	11.08715921	5.153999609	9.014655343	2.010379759	12.00788714	9.269989766	3.625746365	10.88486051	11.72754282	11.32538648	2.044926926	1.891813726	4.387976878	5.848499727	2.011588018	11.32613564	11.52154432	7.431727077	11.46721642	4.904377129	6.081049747	1.891847977	10.69080475	3.153417049	2.155774159	4.533381485	8.488541255	5.989263482	4.943628629	5.866525039
A3GALT2	2.305410484	2.082847739	1.985318484	2.333294763	2.182978768	2.263262381	2.94162886	2.134384137	2.120720568	2.440718004	2.080318987	2.040992641	2.045007413	2.053739108	2.07760844	2.221440457	2.133546578	2.75794129	2.779978291	2.186229231	2.195257381	2.066724361	2.27463304	2.071165204	2.140499547	2.037324879	1.955251288	2.103949211	2.06051974	3.287438675	2.078106831	2.064903481	2.10108844	2.725046787	2.09108374	2.033463412	2.048594674	1.980314862	2.09942317	2.070129088	2.022782874	2.098777546	2.077263227	2.157207489	2.056108758	2.240002138	2.153062614	2.215127683	2.007876229
A4GALT	8.055954173	9.447207148	9.716249154	9.143751089	10.09950227	11.02204496	11.31421645	7.86420833	8.126132836	10.78807185	9.063351555	8.408799961	9.394382251	8.889898146	11.11625913	7.407883019	7.517565472	7.078261664	8.131896388	7.608829357	7.039140381	8.137257432	8.63998567	6.689564661	10.28879834	8.858973093	7.662291635	8.085450236	6.932453018	8.805903838	8.069234626	11.66000216	7.250506445	10.30591984	7.871948062	8.288713226	10.35509359	7.567321941	10.308493	7.906363417	7.449091801	6.915008178	10.49895574	8.336498257	9.046018953	6.862538408	7.803400415	8.263366485	8.971319598
A4GNT	2.207071489	3.124238569	5.614070832	1.967706197	2.573826221	2.166606724	4.10526953	2.666714813	1.908925375	3.384142535	1.894808858	1.939349181	2.780276227	2.813762655	1.900490587	1.921089716	2.631670116	1.899927276	3.324085623	1.869986628	3.178770426	2.359611173	1.916561558	2.279223415	3.70111325	2.881113638	2.63618041	3.689187608	3.028858727	3.85077953	2.025725761	1.916586797	1.892466082	3.74091858	2.044451238	2.483939737	5.982862373	1.908049973	2.247533725	2.677537056	1.893902322	1.890006618	3.330748124	1.893347754	1.887138243	2.414146034	1.896246635	1.861281057	1.872158523
AAAS	11.38672213	11.4026802	11.51112178	11.26152653	11.75103869	11.42337637	11.16179073	11.53987172	11.65849769	11.58038383	11.58681872	11.48490973	11.82681287	11.38861795	12.63778049	11.38211998	10.81725268	11.56612771	11.23937238	11.70207407	11.44721482	11.5903091	11.64779907	11.65802176	11.35849455	11.88737108	11.55822313	11.46614488	10.9541351	12.10066722	11.47653427	11.53769848	11.59356221	10.48370483	10.78907365	11.26781203	11.15694556	11.42241167	11.71670535	11.53285602	11.47387212	10.83588001	11.53420803	12.08814968	11.66913444	11.87025884	11.64800263	11.76572272	12.3667079
AACS	10.47071445	10.40181635	9.70280486	10.22338364	10.49659314	9.973495135	9.661806039	9.565130731	9.718620428	9.846505699	9.695244298	9.54836663	11.06159421	10.30068138	10.49788643	10.15301745	9.123550564	10.11718123	9.931375546	10.1048887	10.30580005	9.58246609	10.28739337	9.727780199	8.98171099	9.568730497	9.765131968	10.08430005	9.34874	11.06270954	10.61101784	9.613880751	10.47584059	8.133745401	9.543445624	10.42486362	9.829581518	9.94020073	10.63599268	10.31196223	10.09006374	9.998111179	10.5432216	10.29204545	10.70262835	9.638350836	10.32835744	10.58261978	10.2419669
AADAC	1.904251619	2.004383087	1.985318484	1.967706197	1.924243474	1.939394811	3.797062071	1.90812909	1.904063472	1.941512652	1.942475154	1.958409924	4.740289441	6.758887392	1.914140502	1.932660511	1.912036036	1.900696958	1.921029182	1.91982369	1.936332876	1.928365533	2.023628633	1.926695511	1.923984551	1.909346755	1.955251288	1.958363883	1.941770996	2.044926926	2.10131977	1.977804869	1.944639176	2.011588018	1.914291766	1.920632593	1.941949024	1.998802193	1.926173929	1.937029404	1.922201235	1.955508574	2.68804811	1.949781622	1.905499893	1.896146727	1.929195561	1.924822594	1.933726702
AADACL2	2.727056826	5.254385458	2.412366622	2.251568622	6.252133249	5.299975149	2.529208168	1.876868611	1.916815738	5.861440155	1.933097062	2.726200462	2.070696922	3.069198508	6.552795918	2.819942104	1.924694203	2.897145956	2.406322836	1.919905365	1.889600063	1.917121652	1.9724683	2.173646442	1.924327759	2.659624183	2.992653098	1.91526232	1.90398104	6.402845549	1.947423667	1.902143559	1.916239175	3.009307485	2.900205451	1.903718927	1.910013228	1.944905243	7.165263235	2.650321217	2.44382627	1.923393126	3.604498398	3.197519811	2.789586307	1.961969439	1.914031142	1.92208783	1.933391625
AADACL3	9.298248286	9.635237164	9.487161024	9.129511828	9.429956804	9.380286914	9.098234684	9.142418445	9.431524728	9.305231733	8.663836157	9.278296968	9.022010787	9.117022958	8.929542565	8.884120787	8.798068812	9.389884875	8.8569578	8.815235067	8.231258944	9.426826718	8.906318637	9.425933371	9.276085963	9.348808114	9.441535265	8.970706018	8.555856452	9.075168333	8.397293249	8.451573923	8.968675475	9.460016056	8.999221982	8.716156385	8.952681082	9.082811617	8.834454347	9.158706261	9.306797141	8.970336954	8.831217049	9.085143187	8.849765438	9.088795796	8.560538671	8.605054088	8.94793137
AADACL4	1.899724167	1.880475312	1.985318484	1.967706197	1.89841931	2.184928929	1.909858016	1.878764567	1.914125025	1.910502287	1.905939957	1.913163421	1.886511302	1.895663052	1.887107214	1.930118065	1.905469042	1.888894238	2.377959274	1.88330199	1.899433599	1.90222128	1.931965239	1.905932337	1.904114546	1.895296178	1.955251288	1.904138782	1.897373308	2.044926926	2.019099628	1.905506746	1.905717947	2.011588018	1.901804008	1.87751415	1.918797442	1.913639417	2.341899127	2.542767451	1.902893871	1.890700939	1.89849907	1.890924137	2.701169719	3.001543233	1.90067778	1.880710812	1.89089158
AADAT	7.812313793	7.864487071	7.484074968	5.93136876	8.552609693	8.048063174	8.609693976	4.989485093	6.604602095	8.075357891	8.176064645	7.496223745	7.497399353	5.012317908	9.039720645	4.994107083	8.609956934	5.039881952	7.26869341	6.147098323	6.559590316	4.807809147	3.776306092	6.032252718	5.425669806	6.679382425	7.618512564	2.980328298	2.51353372	8.843561053	3.653547994	7.152536367	4.010009189	6.296995225	7.879957965	8.428145432	6.203728262	5.027981134	9.329355226	8.738926202	7.727440015	7.08184757	6.377155032	1.991610898	4.666777452	5.622495658	6.716856993	5.087530977	6.8102861
AAED1	8.482135239	9.077055334	8.339987081	8.841462441	8.943922928	9.423457355	9.205896778	8.573228841	8.060058146	9.566376338	9.116042122	8.158982718	8.461973948	8.593041247	9.837760439	8.107534718	8.397133907	8.144217465	8.041816074	8.825501948	8.733233335	8.366399086	7.711961301	8.638355319	9.318938323	8.573500957	8.329430711	8.859129895	8.787339537	9.121835997	8.335407165	9.459131572	8.141897468	10.63888839	9.438282919	7.833599682	8.92592242	8.891850104	9.512645763	8.282688746	8.70891644	8.957205569	9.147463691	7.46336306	8.721790911	10.36314962	8.412590347	8.751443967	7.832745493
AAGAB	6.586648026	7.75254694	7.306789459	6.859229622	7.368129823	6.787329121	7.02731493	7.437570182	7.511828982	7.217107969	7.397902865	7.055602702	7.007101057	6.963061012	7.37011135	7.020555032	7.944614234	6.801048604	7.556568068	7.17416063	7.488021482	7.229454231	7.572824227	7.881219012	6.991581997	7.271289583	7.165598218	7.402336169	7.832585833	7.237118752	7.282959567	6.580661443	7.567700624	6.62819921	7.28098851	7.144441856	7.058485978	7.363754312	7.261215949	6.966934379	7.074282134	7.325260341	6.799329856	7.216018375	7.050475935	7.182250775	7.381654702	7.042820572	7.029026006
AAK1	8.688193188	8.383846454	8.269014248	8.763223916	8.275370808	8.158718434	8.074150375	8.911266375	8.478682161	8.547877702	8.272227626	8.431557947	8.579300941	8.407322137	9.103935731	8.588081768	8.268072465	7.985356825	8.801356092	8.611843297	8.793555051	8.748750577	8.254437144	8.56104321	8.200877934	8.646120321	7.804356694	8.807720614	8.969451574	8.500022287	8.798243095	8.136333701	8.608839348	8.016605206	8.069724219	8.881923165	8.519216441	8.948359386	8.728593108	8.4738106	8.645876396	8.739421076	8.470238306	8.367175378	8.688892642	7.358596486	8.650075005	8.310290484	8.8423489
AAMDC	8.841462441	9.519785198	10.35697333	10.73716345	9.883847691	9.630076885	10.14154647	11.09908805	10.85859592	9.126409736	9.81531741	10.4748713	9.520023396	9.765942942	9.658524218	10.47752889	10.63667222	10.07737874	11.01969288	10.40561127	10.16263774	10.65814004	10.44815635	9.939283508	10.75400705	8.882297019	9.832490737	10.01479563	9.90724943	8.827394227	10.27198541	8.951453533	9.943117029	9.535435897	10.93870373	12.02744529	11.05304411	9.78915294	9.965362405	9.947833905	9.951248861	10.66437755	10.21027474	10.0803282	10.21891391	9.210471143	10.2379086	10.02639592	9.762506911
AAMP	13.28499815	12.88004094	13.05009088	13.4808012	13.02321434	12.93649649	13.19297575	13.20335265	13.38194667	13.17948111	13.21578381	13.17274222	13.27704025	13.39785083	13.13962319	13.59159812	13.44160942	13.60617823	13.15487116	13.18571292	13.68917163	13.02946779	13.74912816	13.40085247	13.46863321	13.17123183	12.84342126	13.37498035	13.3591486	13.18668122	13.82639178	13.05878535	13.43535419	12.18584573	13.23925067	13.49539981	13.37163161	13.37936755	13.40715853	13.71597878	13.36537098	13.65210709	13.25879699	13.50424372	13.43382178	12.52219496	13.91718512	13.66064711	13.35670969
AANAT	6.95095014	7.374666988	6.795674307	7.152000167	7.625272142	7.289407482	6.708726509	7.806476281	6.807461879	7.126011798	7.386627863	6.759459821	6.972531342	7.045411041	6.802608948	6.884587491	7.500382917	6.863021275	7.208125869	7.459989932	6.468379467	7.213358978	6.883361931	7.061675942	8.290554656	7.11499731	6.712002789	9.251437404	10.71156512	6.691475493	6.687094251	6.318218257	7.116195022	6.792646653	7.302334194	7.06163333	6.574367722	9.417984152	6.963446845	6.643363801	7.111934597	7.102147835	6.929157364	6.993936758	6.67153992	6.706217645	6.520378708	6.751200227	6.828715753
AAR2	10.10655419	9.600214416	10.43459933	10.63380782	9.6998889	9.91314815	10.25970191	10.55344062	10.37095003	9.246364639	10.17581971	10.411221	10.65256067	10.28526001	9.837853699	10.36172627	9.886454604	9.681655033	10.42170554	10.61088962	10.40070542	10.50953349	10.48093087	10.24867071	10.21458684	9.815795159	9.528083788	10.52138945	10.23962625	9.673837085	10.37179872	9.569910593	9.97429776	10.26268322	10.55732177	11.04542866	10.52938879	10.53929233	10.04030827	10.11985963	10.4388516	10.77368466	10.46061112	10.19432845	10.42667321	8.720444789	10.11185492	10.34506571	9.651494966
AARD	4.198572091	6.108762938	5.807685451	4.127675275	5.755812634	4.965658875	4.399897534	5.132830646	5.796408894	4.50699869	4.343231519	5.981257333	4.872309259	4.388217586	4.50336432	4.416541974	4.45088738	4.706398551	4.311273818	5.517845407	4.439285663	5.988659907	4.409678328	4.912332297	4.973556843	4.430361889	3.614775434	4.259831032	4.592792454	3.4057315	3.67994864	3.861199223	3.900119632	4.145018359	4.605541811	3.959701534	4.215284839	5.452578641	4.432331522	4.567143223	4.618387191	4.023809022	3.912928144	4.385941877	4.329485823	4.780390529	4.47819119	4.728246874	4.420221651
AARS	8.866879633	8.819581475	9.291484608	8.956266477	9.116851937	9.178483493	9.336525541	9.446597985	9.280851139	9.307342287	9.350826328	9.395584311	9.502436704	9.1858341	9.354638105	9.166921417	9.276713077	9.151270047	9.142959815	9.466405364	9.279850941	9.293993657	9.208099151	9.011004483	9.195115592	8.799134088	9.422058435	9.37135319	9.560855575	8.456570892	9.320065263	8.845974434	8.868636455	7.912628834	8.392604001	9.158092265	9.238606337	9.257705487	9.40419224	9.147034368	9.171778585	9.137315146	8.996165558	9.03772722	9.127209551	8.512992807	9.237025013	9.513311288	9.0501371
AARS2	10.77024416	9.917148734	10.87257885	10.91092695	10.57280921	10.69142588	10.77612317	10.61152167	11.1531103	9.716994313	10.25013475	10.64639131	10.61826992	10.76108714	10.28046274	10.78907365	10.46261573	10.61283308	10.70732272	10.85827606	10.86886574	10.64044876	10.49705945	10.80325331	10.86995683	11.01438147	10.67197896	10.59407438	10.35073347	10.75591687	10.54183486	10.25887856	10.26870668	10.20919471	10.71871897	11.09019294	10.8098756	10.66688363	10.09871441	10.78290283	10.88344064	10.51223531	10.64511235	10.35965324	10.69565995	10.36636281	10.74383971	10.91295039	10.28581224
AARSD1	10.5971395	10.32506815	10.17642082	10.37095003	10.35765274	9.896017989	9.883941082	10.7096867	10.66398353	10.10003153	10.3679536	10.57304314	10.29204545	10.33659183	10.42452828	10.62784561	9.730298465	10.35940281	10.13111205	10.57488195	10.73216179	10.25156764	10.59053737	10.32626784	9.958355	10.06939441	9.737448607	10.35765274	9.755499728	10.54601291	10.51884563	9.999979816	10.09791618	8.732638104	9.74304728	10.02971319	10.13505861	10.44972008	10.09419483	10.26226268	10.42121935	10.18743332	10.14864235	10.19687303	10.40536371	9.669980643	10.76454102	10.85500323	10.06120123
AASDH	5.181389743	4.807372206	5.985953021	5.981753304	4.979614892	5.093850854	5.513410549	5.725915745	5.877278762	5.262681937	5.541130954	6.230243485	5.766575897	5.784325601	5.903446455	5.393398847	6.143418696	5.944939832	6.171286649	6.631081052	6.340923974	5.865604681	5.846984029	6.348999225	5.377624953	5.950105892	6.186065046	5.968987899	6.015726795	6.347076558	6.106578784	6.021946696	6.469970836	4.872556214	5.791073811	5.707411577	5.486765749	6.199100288	5.961555719	6.270108969	5.420989395	6.101979058	6.018881673	6.355769804	6.381318743	5.853400198	6.059806998	6.242795236	5.347596209
AASDHPPT	10.8670315	11.67743228	12.23441319	12.75308393	11.65781025	11.35351865	11.99078422	12.87960718	12.94383337	11.40560866	12.32634929	12.73025698	11.70689849	11.94063399	11.99307268	12.17484108	12.11846213	12.20092894	13.35280426	12.51197858	12.06049822	13.17232722	12.15053852	12.44533515	12.69270564	10.68116197	12.83861847	13.07042547	12.52398846	11.41501723	11.86027194	10.94726892	12.23679643	10.36073456	11.54007856	12.26908593	12.31478241	13.27110401	12.132071	12.06692468	12.3291817	12.54200749	12.03336904	12.50699246	12.11547057	11.96337914	11.99228223	11.52963662	11.36108255
AATF	13.30150798	13.57727742	13.48019446	13.25635687	13.31093186	13.25274713	13.10532913	13.13100989	13.30852875	12.7760531	13.32566899	13.80756978	13.25274713	13.35009951	13.12342117	13.27521518	13.28642824	13.66642756	12.8095471	12.97600682	13.31570229	13.57727742	13.36622663	13.58892594	13.13005331	13.41118163	14.01067938	13.56128291	12.59010758	13.46419839	13.53679486	12.9227518	12.84576292	13.10432739	13.4742086	13.07378562	13.59806991	13.46331209	12.91060136	13.50368741	13.34016929	13.18178306	12.73163222	13.84274832	12.8502732	13.43382178	13.46921441	13.1566298	13.8800365
AATK	6.814001392	6.420579423	6.225621572	6.131608635	6.594562784	6.521593008	6.611466613	6.315908206	6.659880297	6.651765595	6.211800744	6.411224633	6.133729072	8.269055685	6.172235636	6.236951485	6.112972406	6.622947013	6.226681443	6.495887114	6.870731711	5.904833398	6.224918512	6.406460866	6.612999942	7.653671638	6.220713294	6.158034685	6.599360434	6.181321073	6.807970644	7.470836894	6.401801068	6.564428192	5.658742127	6.135109061	5.710708425	6.558770732	6.375644851	6.443223767	6.839283575	6.391035161	6.558569652	5.881346069	7.355659976	6.653134891	6.524145992	6.446918942	8.096605903
ABAT	14.32160422	14.1812753	14.49751484	14.37547408	13.80174859	12.91239914	13.96834498	14.29129046	14.61980105	13.57104785	13.75266393	14.46311828	13.22250462	13.80756978	13.70934658	13.60155895	14.29129046	14.17008136	14.62201231	14.82368937	13.96246972	14.21203289	13.87265189	14.48830071	13.53917363	13.29653996	14.67591009	14.3570283	13.92936407	13.68073895	14.13356485	12.57521114	14.53790948	8.198470502	14.14586057	15.0397413	13.85874996	14.32248735	14.39646179	14.60366682	13.67196262	14.29310623	13.9718019	13.80120049	14.30193776	13.35722152	14.30842863	14.4228769	13.91016568
ABCA1	12.65738259	9.203247899	9.647281484	9.496827551	9.279179241	10.86904655	10.82865567	9.04014148	8.914511368	11.89463642	11.25135589	9.445683821	9.701677059	11.78653847	12.06511944	12.18477484	9.798863977	11.97024635	10.48296992	8.051866162	11.87498263	9.810764778	11.32022849	8.086299012	9.102913088	12.47570817	10.30672333	7.954945043	7.207856628	10.0125982	11.43414418	10.86039923	11.33374559	13.10705855	10.84451923	9.494102249	10.62535629	8.656732007	11.57948791	11.44277181	12.36287291	9.101500789	11.58761905	10.33228665	12.31783473	11.90169696	12.15217881	11.29552492	11.60731923
ABCA10	10.1958437	8.699164584	8.609600872	8.699517534	9.078852979	8.551546503	8.761705855	8.120168271	8.338265164	7.554736391	8.872620697	8.467203145	9.275351113	9.204463888	8.932329558	9.772034226	9.216075196	8.767230653	9.071578154	8.765635813	9.274482866	8.482593113	8.76125943	8.504470679	7.863212659	10.23541068	9.126231249	8.948139167	7.928198395	9.436700535	9.354638105	9.137126767	9.569850181	4.64022146	8.715116149	9.083466224	8.570078971	8.823512642	9.016715613	9.720738788	9.133162612	9.733487033	9.138691525	8.446363959	9.502154514	8.14154623	9.61695133	9.37388914	8.785701743
ABCA12	13.9530929	9.162149972	1.985318484	2.207728775	6.949488467	6.088530376	3.36022393	4.526800526	2.387590297	5.881170243	5.999841213	5.692519752	4.87898708	12.38139215	6.494684867	14.21203289	2.175942147	13.17173915	6.113265354	4.897845802	12.03311503	3.094017558	6.429459276	3.831480708	2.918065515	11.32479063	2.23407462	4.147689187	3.378275837	5.121875452	12.62286401	6.269067648	11.70329244	2.011588018	3.317091398	2.196514473	4.354130227	5.13404203	8.160530602	12.15718172	11.55640876	2.492821772	12.0354593	5.519189334	13.17323869	10.16330572	13.93350916	11.1505027	12.62829263
ABCA13	6.128981486	6.70458354	5.791537991	6.069996334	6.695104666	6.902230655	8.371446964	5.80065845	5.745774988	6.857138493	5.941255469	5.109990058	6.942361932	6.033688477	6.015480113	5.912678408	6.07949572	4.450606192	5.864291258	5.078004213	5.493276844	5.734065193	5.778266122	5.529394008	6.109082706	6.123578199	5.996634259	4.707822433	5.713413511	2.044926926	4.814004439	5.650614373	5.991267601	7.289742936	5.509364964	5.34709942	5.11320656	5.234194322	6.008458769	5.928988297	6.172093998	5.725397583	9.032289456	5.19242954	5.999202404	5.662804718	5.50237929	5.553916555	6.535844432
ABCA2	16.64067448	14.05317176	15.18531364	15.28759903	14.19835898	14.15928839	14.5331107	15.51112603	15.4965763	12.73025698	14.86674032	14.91344092	14.8515136	15.84495289	12.40613811	15.87332213	14.89876866	15.92269067	14.95838844	15.31634921	16.00827754	14.66744409	15.07905498	15.97996279	14.83176349	16.11368208	15.32277604	15.2971062	14.79187105	12.90620545	15.92637197	13.24643288	15.69528938	11.21004895	14.00155771	15.33112206	14.82853825	15.00200464	12.85532916	16.02146577	15.85146845	14.61236305	15.62876926	14.89349959	15.74790063	15.76934763	16.04469648	16.0175742	15.77269405
ABCA3	14.06105676	12.09241596	13.0562694	13.8859918	12.5516727	12.50462365	12.91994955	13.71222262	13.74261655	11.98085499	12.88869106	13.16075988	13.32318654	13.53414094	11.85315074	13.75040379	13.36377228	13.46636588	13.62818295	13.47740804	13.62657006	13.39833883	13.4742086	13.35230769	12.91435393	13.54949338	13.99898512	13.02743569	13.41073167	11.98982312	13.46789713	12.29740656	13.63036819	8.529263958	12.79747789	13.6985196	13.14273424	13.37781101	11.73488328	13.11076549	13.03081685	13.34061385	13.2907545	13.39328017	13.4395918	13.37650658	13.4547933	13.7204013	13.29171744
ABCA4	8.470152063	9.3571945	8.636717538	8.495432692	9.155972367	9.070234684	8.711915105	8.332850654	8.269797073	8.709391933	8.482867616	8.207907107	8.685835563	8.66417807	9.526145358	7.972146123	7.463565247	8.519670569	9.04669115	8.478518305	8.090197487	8.462859756	7.92327349	8.730940174	8.749306063	8.664079323	8.194708415	8.608145673	8.797067128	8.929224036	8.446923676	8.81744719	8.565330316	9.605903087	8.136713309	9.888366052	8.572586894	8.746227685	9.104912903	8.038899759	8.259893126	8.213063702	9.166602955	7.915544659	9.048894413	8.043832755	8.012596645	8.327649389	8.734534549
ABCA5	8.291976889	7.612187378	8.215513034	8.703756265	8.761705855	8.237127245	8.060693089	7.742930634	8.240327574	8.130150405	8.52684824	8.154255878	8.280701001	7.507515611	8.639753123	8.204642766	9.516300205	7.78975982	8.075317021	8.871146588	8.086505563	7.817763002	8.242411092	8.303907923	7.72356085	8.764043624	9.688645994	8.290888298	7.252061341	8.345760574	7.914641723	6.968033083	7.99236975	5.418948443	8.562451076	7.777804085	7.619726455	8.020517537	8.609513549	8.425847174	7.990747423	9.215780892	7.716191765	7.34277607	7.992329042	8.494139413	8.215552072	8.092854608	7.342319643
ABCA6	7.241311621	5.742267359	4.946203638	4.963787452	6.716983958	7.318378978	8.57869807	3.947991334	4.898433902	4.377189692	6.787452421	5.184109258	7.274048271	5.723187496	5.315164609	6.598352106	7.456780559	5.2967412	5.349907624	5.508929135	5.886712152	4.843141783	5.857916485	4.12506455	6.646752306	7.827175594	6.017375544	5.520324012	5.237190788	6.063682226	6.01711492	7.325183409	6.282946839	6.658676854	6.203858608	3.622587742	5.631866206	4.662189973	5.867564664	6.188302243	6.419744182	6.688720101	6.489668365	5.509575406	5.85335694	7.16321139	6.674865296	6.573314875	6.372092298
ABCA7	12.01324927	10.58377425	10.71441098	11.39340546	10.57008564	10.76886582	10.16312848	11.74389234	11.31586312	9.553719258	9.929345787	10.44100885	12.85764291	11.0246519	9.213456558	11.24430001	10.91156168	11.12458143	10.90404798	11.05400482	11.68404464	10.69864932	12.34165039	12.20748871	11.48345261	12.4697934	11.0036355	11.61670108	12.2771225	10.2876222	11.35115882	10.20937702	10.53978786	9.158890879	9.962570022	11.46678686	11.29441129	11.24949734	9.578094277	11.66502241	11.40439844	9.458187328	11.10290561	11.93822086	11.06090758	12.43257221	11.69198651	11.3022324	11.9446914
ABCA8	2.784364561	9.923766575	6.927336332	9.138143285	10.7098099	11.14987868	12.63470336	6.734946997	7.048816306	11.9974253	8.480122551	7.036724532	8.340446504	6.085432708	11.87857727	2.917787722	6.009326524	3.472681124	7.693041451	6.814168399	1.929166379	7.539926474	8.761153779	4.062698487	9.860669896	5.76410714	4.474435785	5.841779999	4.545374334	8.385235636	5.264165871	11.60828836	5.0443442	7.395865194	7.155662577	5.251997686	7.929575955	5.610637965	10.70195012	5.955494015	3.801451158	5.65201363	8.665869952	6.512739414	4.015055613	1.885862453	4.154587959	4.552570318	4.083303706
ABCA9	7.527631254	6.774535297	5.270549635	6.120385368	7.632034177	8.101725454	7.908717562	4.416667661	5.85720928	4.801835172	7.414293898	5.786788489	8.434288642	6.766688834	5.29824378	7.365384987	7.575556194	6.666530564	5.767428303	5.690582156	5.807986633	5.780017344	6.75801086	3.203754422	6.704669274	8.307918029	5.944351127	5.794482322	4.225637252	6.694405176	6.820002043	8.992196423	6.619637122	5.818904929	7.363997817	3.438909817	6.392614962	5.098481742	6.437512705	7.204535221	6.94752533	7.244831659	7.050698705	6.23077214	6.389935528	7.014615161	7.318551539	7.106866994	6.852687076
ABCB1	2.640144911	2.446688432	3.207761243	2.249528182	2.622174721	2.545441728	2.550227683	3.547865142	3.47677747	3.545685648	2.095111599	3.078060188	2.790401558	2.045364365	2.833386706	1.980017729	2.043208886	3.069732243	2.516707584	2.09457989	2.094079871	2.055761997	2.837807901	2.955067966	4.791884612	3.401104875	2.919371055	3.016033071	3.832671207	2.044926926	2.241097627	2.111998056	3.441802283	3.069420871	2.083630672	3.26759382	2.043975311	2.149384413	3.162369714	1.959995257	2.068969339	2.071202361	2.026876328	2.124165571	2.026050371	2.103726432	2.068668016	2.170616783	2.041405315
ABCB10	9.692219943	8.237773229	9.185317636	9.546981005	8.689657975	8.675934145	9.2034831	9.37745511	9.317331974	8.08236679	9.243600888	9.132540708	9.429120226	9.717218783	9.229610879	9.61695133	8.44582151	9.063900558	9.131587152	9.436552819	9.868916977	9.126955858	9.086948542	8.213746213	9.077587481	9.4937394	8.422802659	9.190695912	8.601617915	8.994729475	9.568505585	8.872620697	8.707475433	9.109621718	9.182973887	9.497097699	9.43848429	9.088913089	9.467027784	9.097092949	9.642388315	9.393007873	10.08893903	9.160399081	10.05729147	7.67390647	9.587207007	9.807826292	9.043375981
ABCB11	3.50526062	2.565986465	1.985318484	2.837109297	2.680008309	2.087324818	3.068254436	2.73467717	2.187587662	2.912201905	2.55713312	2.464641365	2.168587652	2.362259105	2.608281824	2.632330719	3.246407192	2.140499547	2.124797912	2.743450418	2.512664683	2.233451483	3.593293207	3.025679572	2.477667835	2.077711729	3.303837538	5.000576696	2.325606559	3.449893965	3.806182755	2.863877709	2.547985984	2.011588018	5.034754692	2.433718738	3.445586476	2.978632105	2.304121041	2.213790659	2.242744427	2.937551397	4.044697829	3.125142136	2.487126888	3.310369471	2.915816469	2.781589658	2.289200451
ABCB4	3.07538725	3.900533703	5.365789869	4.631572654	6.177100846	5.750049318	6.421711444	5.317009635	4.657869812	7.925184059	6.784591368	6.263720776	5.412009553	4.745825932	9.027276829	4.887785063	2.185440549	3.681089433	4.611187634	3.174121067	3.680216098	5.938659563	6.010851592	6.378207834	6.735593659	5.490375505	4.790220717	5.157473063	2.500932257	8.988950078	5.810092688	8.71348765	4.110087884	7.278850023	4.437314006	5.383986077	4.856468137	6.588267375	7.982989512	5.871083013	5.768304034	7.076699216	5.505715085	6.795856033	4.792597439	4.278072459	4.515471648	5.078762514	3.361100853
ABCB5	5.280527305	5.451882832	5.313927467	5.073534639	4.954288729	5.044819751	4.94219183	5.202364646	5.868294262	5.308359531	5.266270404	5.468027282	5.344304112	5.31521184	5.246691664	5.14723988	5.608821737	4.278312852	3.958670785	5.04972026	4.885492158	5.774441496	5.177614598	5.021566683	5.363511306	5.241227439	5.188205281	4.851744619	4.923021306	4.026848205	5.303132722	1.959145023	4.885199888	6.302315873	4.639606827	4.930744626	7.163170457	4.763950486	4.770555554	5.737150628	5.957857829	4.857523008	5.21299638	5.113821784	5.063151163	5.468990932	4.820939566	4.492981789	4.695909834
ABCB6	11.92071802	11.45644039	11.4095696	11.85977158	11.65704491	11.52883301	11.99525672	11.77657157	11.46335893	11.14537532	11.60806254	11.4574168	11.26969684	11.4078803	11.26462054	11.26389348	12.07147796	11.13817109	11.48631986	11.4405775	11.99654835	11.337334	12.07197676	11.8295731	11.73164616	12.11574145	11.74707586	11.52076877	11.89318349	11.74038189	11.90997233	11.19376211	11.44258015	10.60946735	11.23655288	11.72687641	11.684285	11.57325883	11.45588036	12.20391392	11.8966349	11.39027889	11.74777421	11.49440655	11.60501912	11.44544191	12.02107249	11.75725193	11.83183042
ABCB7	5.697016027	6.082294092	5.903347506	6.209109557	5.755680985	5.403865048	5.754430622	5.88035069	5.902764536	6.817772007	5.884738547	5.782831781	5.540269734	5.546438052	6.648145424	5.869895061	6.84428641	6.164944225	6.475721284	6.290613443	5.985906568	6.063818995	6.550729415	6.702068596	5.88992991	5.68914796	6.711168942	6.414849539	6.50493557	6.202671423	5.930267961	5.125714105	6.464989245	4.4576874	6.957843794	6.385826755	5.607445351	6.367686426	6.458213648	6.424471072	5.76938788	7.018955482	5.555674779	5.5546405	6.123064479	7.660243149	6.40882278	6.031572127	5.323782557
ABCB8	8.26501054	8.025608526	8.200187535	6.8102861	8.071554174	7.850104413	8.03595708	8.07687133	9.008050877	8.060693089	7.913215749	8.591991612	8.13925815	8.260146062	7.827653629	8.12708725	7.660243149	7.892344727	8.104207942	8.273871895	8.042633326	8.803193045	7.960755299	8.293548213	7.954520933	8.43566975	7.635128874	7.906755111	8.107072561	8.512474369	7.437007917	8.067488612	8.129334939	7.216163252	7.710407603	7.889206108	7.67690965	8.278173501	7.883329486	7.941018286	8.165252947	7.35248222	8.071596277	7.893902598	8.251317878	8.479128277	7.20449586	8.116103705	8.219195543
ABCB9	7.272757168	6.362908912	6.803078058	7.677509549	6.478622703	6.494902118	6.630146231	7.426971673	6.973547008	6.587138065	6.853671154	7.115459311	6.979009216	7.655340087	6.486593914	8.072482328	6.012235051	7.50193396	7.133197783	7.169552643	7.063872551	7.144441856	7.067654039	7.474140586	6.826701349	7.18713275	6.960903506	7.962586794	7.311681531	6.364607329	7.264439167	6.327113053	7.666284361	5.296689766	5.533031895	6.487179454	6.704538286	7.648737896	6.369168828	6.693826021	7.632812393	7.049534402	7.002963639	7.744885427	7.269513758	6.111883813	6.380583119	6.813152584	7.190113349
ABCC1	10.47454196	10.67225799	10.8061023	11.41114295	11.15552039	11.55443469	11.91907581	11.42299211	11.45028234	12.03211972	11.26224299	10.9812216	11.5497449	10.53234492	12.00546889	10.88729166	10.89289632	10.61227955	11.46659955	10.86669969	10.93308572	11.15224038	10.48416852	11.07527562	11.17513153	11.01110766	12.19150031	11.28994235	10.97386878	10.89677377	10.4700072	11.81598972	10.64996817	11.62622485	10.77597614	11.50990321	11.35188916	11.03912809	11.69998627	10.38636805	10.92784665	11.31835294	10.92135343	10.17343685	11.09242226	11.05778462	10.54003654	10.96981737	9.820243169
ABCC10	12.00065435	11.66600537	12.16664092	12.26908593	11.68383585	11.34730234	11.68987513	12.13287617	12.12164966	11.51786282	11.48746059	11.78438054	11.39490622	11.73596848	11.50671168	11.86758393	11.82102604	11.90997233	11.93990922	12.08920959	12.15873403	11.70856397	11.62581776	12.27254081	11.68859961	11.72478261	12.19258889	12.1136697	11.71801939	11.48880996	11.82613248	11.27097227	11.28489251	11.50867014	11.77520562	12.24406509	11.63037861	11.86861709	11.47387212	11.94063399	11.87001809	11.49460696	11.70990128	11.32789318	11.94925669	12.02538964	11.89623021	11.83379837	11.9204774
ABCC11	5.190083587	2.218396871	1.985318484	2.347098941	2.429592804	2.972926501	8.631969564	1.882381967	1.924116997	1.905980539	5.375104387	3.77892004	5.153750281	5.332149982	3.484048962	5.537774669	2.56811863	3.699797084	1.891783266	1.879935798	4.970903798	2.439326886	1.913062939	1.906997076	1.911987598	5.002469387	2.295097767	1.901094939	1.88532018	3.101475621	4.756820305	1.906730325	5.401501128	6.388793579	2.555197457	1.866782823	2.653497636	1.899246036	3.710744859	5.881677902	5.598070723	1.873696363	5.257549222	1.8725191	5.013861702	1.866763414	6.460698888	6.135385228	4.858257489
ABCC12	2.390537263	2.171444019	1.985318484	2.191957613	2.618302605	1.985938815	2.220775005	1.989225605	3.270576672	2.718341852	2.019507471	2.706783104	1.941009893	2.702124964	1.95718225	2.05921363	2.064481869	3.884117012	3.016565036	3.543310197	1.989475633	3.163276825	2.116079455	2.704684935	1.929884205	2.131202843	1.955251288	3.041966271	1.996466615	2.044926926	1.898351018	1.913059115	1.991768632	2.011588018	2.065672824	2.599010239	1.94886993	1.873573684	1.983796483	1.938726892	2.322767522	1.979987819	1.987209674	2.040415428	1.995272321	2.957535084	2.035090746	2.051903597	1.940978887
ABCC2	2.63618041	4.388507148	3.30345152	1.967706197	2.988912278	4.377428015	2.783027768	4.752850681	4.591540856	3.603753916	4.885706932	5.144448098	4.811154501	4.781682692	4.151675629	3.719149235	4.07144127	3.921169753	5.309645193	4.923966646	2.341274659	4.639526085	3.864293585	2.783207857	4.563585157	4.855299949	3.652345091	4.593660143	4.811154501	4.877097329	4.212990529	5.250371647	2.858033888	5.513618962	4.445623995	4.169362864	4.577889648	4.966660076	3.883676249	2.914190238	3.969343002	4.334365686	5.690250864	4.742902673	5.340799056	5.898210552	4.728653135	4.358853183	5.72927104
ABCC3	5.579243487	5.196238336	7.245241095	5.451552698	4.4036981	7.604558634	8.774922942	6.293288063	4.291433032	4.553086418	6.498544007	5.577732332	6.134263836	5.424188629	5.084728635	5.073110452	5.990323752	4.28906014	4.76327055	5.489096378	4.1980235	6.174250405	5.839615622	5.978784473	7.189211788	6.572958195	5.688694813	5.998241346	5.442867681	4.303328194	6.510223082	5.672664579	5.554242019	11.09790937	5.638082232	4.947073796	7.365640622	7.540112302	6.268940033	7.249735625	7.520772736	5.228651219	7.269436137	6.561820798	4.824293562	6.054301412	5.804135117	5.738598785	5.752930474
ABCC4	8.570125234	8.368726619	8.220522101	9.881186431	8.820703908	8.936541722	8.882838354	8.770698839	8.759509829	8.938084312	8.820937132	9.296261179	9.484624809	7.178061134	9.318938323	9.366469261	8.77893241	6.480210154	9.774701405	7.614776917	7.504992827	8.55286802	7.38655566	7.331374742	8.107577253	9.588448688	9.507492576	9.246423929	7.875370665	8.96911851	7.670296386	8.071068908	6.594329112	8.417555542	9.546904546	8.135799191	9.007479375	8.829699113	8.842038762	7.842722742	8.458241953	9.551245935	7.908677849	7.474901154	6.818852879	3.433737354	8.628228573	5.946838301	6.751540284
ABCC5	11.03729374	11.684285	11.72776854	11.83680271	11.93748944	11.93006032	11.50957069	11.98197103	11.86364331	11.96031066	12.85374619	12.02286498	10.10745614	10.99963957	11.36350183	10.76384397	11.89250197	10.81356521	11.96532818	11.62786473	11.17954259	11.78419283	11.71011467	11.66126852	11.65665246	11.75799082	11.13945475	11.76370547	11.9173725	12.22975653	10.99402536	11.93418008	10.71353784	12.44595637	12.35503648	12.35221677	12.02334042	11.97840433	11.71862276	11.72369328	12.24212144	11.51315763	11.20182633	11.65647097	11.53306063	10.20392968	11.57468388	11.09316911	11.34823925
ABCC6	6.424350521	6.19861096	6.488633459	6.621780436	6.312045081	6.337028647	6.282289231	6.143184862	6.110101955	6.371346636	5.009556132	6.121336144	5.817784892	5.899078006	5.592147154	5.395724153	5.691851055	6.018430402	5.827986343	5.128033899	5.338979371	6.199436748	5.63228265	5.805154531	5.723824317	6.079728489	6.944159881	5.576714541	5.948333559	2.044926926	4.661219169	4.757900267	6.01068268	5.879510681	5.464669648	5.817874562	5.509163351	5.407157239	5.940091308	5.862193363	6.175701579	5.078451181	6.095127206	6.313842125	5.368469004	4.838342731	5.299757445	4.999609415	4.759770669
ABCC8	12.95636198	12.84342126	11.35962989	12.90892554	13.17775383	12.81586115	11.32044778	12.9706956	10.60309177	11.54007856	8.930157741	11.62269365	14.16853337	13.05179213	12.46475858	13.70299233	12.19504359	14.37547408	13.10358076	10.97796936	13.43131142	12.39379325	11.95782807	11.9470141	13.44661396	11.42891086	13.27793136	10.95492435	10.74260511	11.30885127	13.23690703	8.812593915	13.58577833	7.941482798	12.50062259	9.202130003	12.48397859	11.5145748	11.99007834	14.03092935	12.52781781	10.51638956	12.55194265	11.0903447	12.61222749	13.39482525	12.57896671	12.01833837	11.818187
ABCC9	6.522448401	8.323130338	8.739884574	9.344306145	9.73376164	10.70003008	8.31150327	7.907898962	7.56459478	7.577925862	9.373235844	7.979799706	7.787766303	8.137435878	8.668905523	6.274719239	6.842586576	6.654784293	8.590845669	7.284287186	6.591739517	7.849934063	9.965823081	7.191215306	10.5579866	9.002526029	7.476307899	8.111653796	6.686412701	9.742381117	8.073812774	11.40560866	7.62682496	8.728986631	7.546985133	8.141785572	9.822381139	7.99208255	9.396457797	7.682142954	7.265068814	6.521808419	8.674091038	8.931349664	7.722785638	3.973796485	7.736103906	7.516613058	6.984583122
ABCD1	8.555092961	8.504706911	7.98430786	7.984523197	8.672698948	8.194013012	8.575076081	7.837414874	8.076789572	8.515654632	8.501484088	7.178826941	7.523427453	8.446887543	8.662656401	8.965149005	8.846073622	8.579995353	7.965240863	8.226458162	7.457989087	7.564387454	7.999159825	8.184510848	8.205490153	8.252058529	7.979294048	7.734496725	7.193796977	7.716774223	8.071755187	6.821080169	8.288959677	8.770512104	7.716471842	7.869911438	7.677203441	7.617297751	8.506365664	8.417963488	8.593130697	9.184136947	8.172737205	8.15780019	8.202010913	8.545413614	7.335619302	7.94630502	8.380096444
ABCD2	7.532562255	6.117146309	6.744342767	6.927225601	5.555830165	5.376676842	6.784190572	6.918919669	7.274841809	6.125798798	6.732052127	6.952477446	7.303305839	6.533823214	6.33183312	7.080075825	7.036686878	6.935433818	7.349655061	6.757563615	7.48544837	7.51884882	6.829676566	7.427864502	6.779129216	5.936008075	8.213478656	7.888112298	7.924862677	7.035390176	7.335233069	7.286298055	8.034776489	3.489360383	5.173951487	7.691813472	6.667860286	7.509145919	6.969691821	8.079724756	7.420494107	6.740900763	6.698761853	8.083439896	7.525134303	6.698323566	6.038314235	8.334889522	7.010545012
ABCD3	12.41235472	11.53121388	11.41054325	12.00322159	11.81474593	11.47779951	11.84454459	11.75461329	11.74429244	11.05778462	11.78419283	11.63037861	11.10435919	11.93774647	11.73164616	12.38587927	12.00201748	12.09401477	11.84340172	11.7318558	12.22570757	11.71631597	11.88762578	11.51189735	11.43084076	12.17253547	11.72369328	11.74017879	11.53363541	11.16289778	12.03971082	11.20722191	12.37408026	10.67145963	11.62065083	11.68129748	11.29217581	11.8494965	11.58700152	12.59454052	12.72694548	12.38013001	12.36371043	12.23056724	12.23517968	11.11678661	12.06558628	12.41694851	11.64098268
ABCD4	10.06348703	10.22622776	10.13326492	10.10210575	10.49102811	10.38850718	10.02433764	9.888187333	9.537213125	10.33659183	9.136143245	9.361665976	9.307018398	9.643363345	9.310784821	9.296979239	9.617410148	9.612261468	9.246251103	9.043048234	9.244489907	9.711226056	9.266421861	9.680797511	9.906639591	10.02904421	10.05519701	9.260659334	9.155105765	7.319366478	8.760654002	9.167295603	9.196684404	10.22043407	9.211954019	9.46023747	9.15470902	9.096219753	9.326248319	9.342221368	9.765455003	9.051229145	9.12310037	9.176505811	9.237966042	9.292804777	9.020267719	8.726689772	9.215850724
ABCE1	7.318877364	7.780060315	7.726700608	7.634113174	7.510817233	6.935624143	7.242080562	7.528039961	7.616597753	7.010426112	8.123820261	7.639141485	8.416546097	7.464565553	8.273436205	7.887169541	6.864021013	7.151265613	7.637138898	7.968588923	7.741140688	7.531318838	7.431705125	7.194395996	6.859646943	6.781275683	6.738810191	7.592403503	6.740615096	9.603191676	7.933515558	8.111107394	7.598167954	6.654461119	7.710950172	7.805770293	7.393469817	7.583347483	7.967801859	8.291660968	8.173255116	7.730223455	7.7901549	7.724168936	7.863667324	6.23046004	7.57752239	8.193350078	6.644032139
ABCF1	9.120533772	9.40337907	9.541605824	9.020152077	9.386572472	8.951834818	9.162479967	9.241356214	9.549668057	9.866044394	9.449121983	9.760498422	9.172225615	8.960769746	10.27186882	9.728339632	8.288796512	9.216586497	9.005204466	9.750822956	9.271872431	9.397950589	9.096219753	8.97934451	8.80090759	8.860616765	8.548558245	8.956813134	8.309294964	10.21752648	9.188218479	8.648158365	9.071578154	8.422751269	8.977585898	9.470918428	9.079550259	9.217513567	10.05391742	9.60356963	9.583567563	9.092553931	9.36769604	9.011158569	9.379728431	8.251120605	9.375842529	10.15221154	8.841517332
ABCF2	9.583090616	8.10812598	9.135637389	9.221445506	9.482613107	8.531599107	8.790632235	9.345679591	9.510251801	7.988596149	9.031305848	9.340059508	8.889672611	8.733284139	9.107434997	9.551245935	8.806694789	9.226353383	9.546714984	9.825301996	9.643614516	9.434370665	9.13278152	8.665574046	9.075930099	8.946874183	9.503184054	9.12025305	8.27936782	8.914566868	9.531953071	8.054614418	9.19536742	7.534024142	9.660550084	9.688645994	9.438357464	10.13919822	8.913492607	10.37627226	9.610345074	9.280597197	8.994153943	8.891482918	9.933676225	8.176145801	9.188971131	10.12311176	7.956645741
ABCF3	9.232840693	8.373499401	8.791663711	9.112524826	8.863189385	8.211155443	8.672600798	8.980637277	9.002526029	8.527225943	8.935684863	8.978838927	9.119156482	9.015445458	8.927755242	9.474005132	8.370264219	9.102310078	8.714565545	9.202251351	9.533904545	9.017635568	9.477036957	8.795182024	8.470896194	8.993690661	7.356932421	8.950038687	8.662033486	8.745091059	9.419107381	8.349052098	8.77300844	7.558001989	8.810450874	8.748695441	8.598126084	9.133673099	8.87746894	9.433476445	9.149983657	9.074655132	9.116962604	9.319251987	9.326820626	8.115631483	9.457454411	9.628088304	9.514335973
ABCG1	12.59662537	11.89803848	12.12189956	12.54089232	11.61605628	12.16638926	11.38578847	12.16352702	11.9298152	11.26116207	12.71999395	12.33453414	12.3430753	12.5147817	11.6888254	12.13469396	12.03044645	12.63986032	13.07721464	11.4252269	12.24346441	12.48552478	12.3887005	11.27778398	11.9661924	11.95876367	12.77908957	11.86881399	11.46099227	11.97322297	12.53512274	11.91692302	11.18829101	11.93518005	11.30739607	11.0610898	12.54494539	11.90954019	12.10422329	11.85041832	12.05969716	11.91907581	12.35594606	11.63015836	12.37200078	11.18727842	11.68822099	11.67789462	12.13636008
ABCG2	10.38134778	10.43064332	10.3968051	10.62559132	9.666736167	9.256072734	9.051479138	9.430671686	8.990173182	8.862962318	11.28994235	11.14839963	9.025645267	10.75849735	10.01975921	9.539538112	11.41704498	10.46954628	11.25222543	10.99639412	10.08123288	11.3583089	10.84786613	10.68714376	10.14823477	12.33120601	12.07244321	11.4653877	11.31092645	9.685612268	11.03135533	11.13094466	12.18912204	7.865710885	10.98960552	8.602310297	11.27062459	11.13855565	8.586919591	10.46672693	10.15864181	11.96461405	11.04007026	11.65533616	11.34823925	13.8979615	9.678208676	11.47214128	11.34341117
ABCG4	8.955405452	9.352566422	9.01868856	8.819810933	9.143475416	9.11143895	8.888816371	8.84410138	9.440219469	9.293060459	8.953290663	9.283079745	8.724944218	8.823559956	8.612555972	8.623924343	8.672182252	9.129830083	9.020367408	8.934300778	8.338944761	9.290431284	9.035263928	9.170056531	8.940471778	9.215079846	8.978280076	8.927199182	9.184763094	8.862294629	8.689558098	8.859994282	8.716156385	9.195174425	8.770747429	8.700590817	9.040896016	8.83676116	8.883915187	8.935126922	8.627403118	8.741475609	8.816030602	9.036433065	8.88023963	8.816167827	8.691329222	8.796528341	9.384386069
ABCG5	2.368218191	2.233362327	3.39971385	2.800002703	2.300307006	2.039776197	2.615464195	1.935839488	2.301242614	2.467743387	1.914496805	3.355636118	1.926107535	3.769974228	7.323092947	3.349610844	4.034862413	2.981111276	2.223616825	1.94763789	4.321298517	2.341274659	1.922012166	3.177939119	3.328031067	1.930342811	1.955251288	5.566376278	1.924850336	2.044926926	4.508831523	1.960036295	3.584942162	3.161424084	2.414000682	1.925033339	1.924759881	1.896296322	6.06356086	3.335266823	1.947176498	1.9130054	3.677999713	2.148207998	1.958016362	1.948718843	1.991457291	2.858541351	1.927700571
ABCG8	4.168106339	4.879568931	5.027546092	4.32507109	4.210631062	4.22770058	3.938756242	4.967689828	4.860830284	4.965293884	5.62779596	5.211833439	5.048165782	4.322054532	5.621395434	4.696578151	4.871367733	5.648823245	5.616781491	5.382603494	5.494145603	4.427987487	5.325832944	5.654671983	4.313019513	4.842256881	4.283990049	6.118818622	5.205505575	5.31054693	4.95697275	5.073062194	5.051480445	3.647776552	5.765630526	5.786125517	5.242597803	4.990212179	5.676402122	5.362411209	4.649109016	5.071010122	5.125590181	5.885835637	5.646200473	4.84284758	4.501453375	5.096408401	4.805613017
ABHD1	7.571390834	5.037328975	7.412013823	7.524818164	5.190377303	6.074658087	7.53583494	6.843457161	7.246240068	5.129555234	5.444257039	6.842383972	5.773604811	8.360401151	5.103802923	8.862812577	2.382540208	6.608570117	7.26763521	7.948248458	8.051132515	7.352758041	7.071979171	6.333660882	6.762416043	6.177743126	5.676864187	7.263134751	5.96972677	3.564563951	7.852611498	3.958851423	6.799242236	2.011588018	5.308012217	6.209472518	6.805800341	7.518286195	5.494783525	8.25850908	8.320722664	4.325819054	7.317383244	6.353687482	7.370514058	6.06894944	8.064969946	7.460571516	8.055706313
ABHD10	8.418322537	9.092492929	9.324405563	9.836032587	9.231459688	8.529130697	8.781955399	9.377920834	9.382450085	8.135717458	9.122133205	9.547034799	9.264728013	8.248410616	9.423868286	8.700109241	8.771372191	8.162622913	9.73222144	9.903954345	8.601667081	9.532311229	9.792713947	8.797968924	8.547644416	8.705203536	7.887295733	9.631393053	8.558702689	9.672193047	8.932159568	8.148618522	8.970608249	6.520334863	10.04168047	9.28188043	9.278024425	9.961940939	9.233174485	9.126584403	9.29717514	10.08266203	9.057537438	9.763591142	8.857372608	7.148689211	8.210460336	9.020950745	8.358311709
ABHD11	12.83525866	11.85422653	12.30829914	12.44595637	12.50206668	12.34422996	12.4548604	12.17071416	12.82672572	11.01529431	11.88322422	12.15688879	13.47873512	12.44888873	11.14084074	12.85105893	12.50118109	13.05535229	12.26778177	12.64939748	12.89206307	11.95546037	12.06573709	12.60880391	11.85065509	13.27656623	12.89428657	12.31638583	12.3299949	11.69159874	12.31158457	10.69660907	11.90636978	10.88932671	12.0677089	12.66712836	11.67648425	11.84295845	11.18712604	12.46682337	12.16886472	11.87272696	12.63413388	11.98761784	12.68632577	12.06365947	13.22023806	12.75196216	12.43443604
ABHD12	11.09054468	10.09680548	10.61112918	11.121462	10.39251209	10.58403916	10.58467629	11.17163337	10.85564193	10.56254527	10.33627713	10.60021316	11.7514759	10.70183149	10.88716385	10.64727131	9.675823432	10.61482601	10.76414649	11.18571474	11.20030887	10.67961424	11.25742833	10.06718628	10.14410706	10.17396105	9.457171533	10.62846045	10.66000628	10.13281415	11.06653484	9.973449683	10.96807233	10.4923592	9.743357838	10.85335816	10.49417149	10.87491226	10.26502002	11.24184432	10.69232084	10.88932671	10.87986747	10.67921053	11.09279996	9.12456534	11.03052182	11.50153436	10.79330264
ABHD12B	3.712587647	1.897529543	1.985318484	3.847563406	2.997903877	2.122075193	2.352281613	5.252222003	1.970325545	1.925241438	4.942140598	3.240046847	4.019539228	5.106859046	1.893253325	1.989581927	5.158212509	4.023809022	2.739667705	5.257900538	4.88747509	1.92324874	1.902337008	1.907679875	1.954672968	1.923138672	1.955251288	3.652621929	4.748870019	2.044926926	4.815813114	1.89866188	1.925877177	2.011588018	6.301124081	1.900784162	4.295942829	6.778777022	1.922890947	2.336707632	5.057592634	1.88694923	6.925512162	1.898321861	1.934676365	2.327024939	5.018522997	4.433118514	5.94619429
ABHD13	4.745287847	4.446718083	4.881872347	4.578805989	3.900119632	3.300276724	2.64887205	3.82732805	4.566105931	2.2193269	4.84641275	5.093661892	6.156970966	5.571648599	4.782152805	5.396825236	4.808787549	3.726350861	5.002993768	5.674045686	4.766330649	3.754474138	5.02046095	4.069105903	3.970488124	4.021491373	3.682713562	4.797875005	3.200652186	5.533895039	6.333579572	4.348271271	5.362959876	3.014715729	3.6642979	5.351072788	5.548708982	5.476053242	5.16678804	5.878493711	5.415212439	6.139022953	5.248965177	5.799276411	5.579287947	4.842129388	5.106737521	5.539907933	4.511761105
ABHD14A	13.63208095	12.50206668	13.55851718	14.49429866	12.78654744	12.03111738	12.58405324	13.82502745	13.34246277	12.3667079	12.40743958	13.78250774	12.51197858	13.0211397	12.82672572	12.96254802	13.0767435	13.61544099	14.31708641	13.80404352	13.14917053	13.62342685	13.96318805	14.09705381	13.41258565	13.26978523	12.95456459	14.44648212	13.78358523	11.85490353	13.32013776	12.0137566	13.12305505	9.82642442	13.01160901	13.64299693	13.28404595	14.27591621	12.80586481	13.69630395	12.96423924	13.03990701	12.89573714	13.60210506	13.13144367	12.51011826	12.91994955	12.94960786	12.79102027
ABHD14B	7.622889992	6.661101778	7.536028809	7.525784468	7.736724653	7.530176258	7.600565756	7.857140686	7.92772154	7.4366745	6.712002789	7.634661593	7.605457669	7.125581111	6.699314668	7.64260223	6.425823825	7.357511706	7.508005634	7.626467421	6.860800832	7.966905584	7.793620644	7.402117953	7.420314608	7.1641642	6.897371193	7.429238166	7.310304499	6.784005221	6.916834797	6.534991985	6.996731687	7.060900767	7.608752926	7.142745454	7.001828837	7.46116296	6.730081101	6.952056094	7.242161351	7.404456736	6.756029557	7.451688892	7.125615451	6.888381033	6.884437584	7.034636569	7.407313756
ABHD15	9.534604967	8.180323935	10.24187492	9.795633426	9.045916622	8.753011257	9.333859583	9.714553796	10.09994062	8.496632232	10.01397062	10.2075283	8.313053657	9.362377299	8.82156062	9.504748805	9.188280081	9.359489904	9.850384715	9.205773207	9.213980244	9.854609896	10.57331367	8.599550877	9.318295167	9.444798861	9.45534027	9.519342234	9.334830585	8.392257836	9.249848946	8.023270684	8.657319262	8.29223091	9.620193294	9.048507634	9.700824674	9.438809607	8.884989164	8.974049189	9.484961412	8.681833842	9.478675194	11.35717897	9.472526442	8.981545763	9.265818012	9.711767166	8.552172665
ABHD16A	15.3398193	14.25971706	13.81246865	14.01511053	14.64468151	14.18537808	13.65910685	13.73952399	13.69896398	15.14595348	14.87900586	13.68432209	14.15715074	14.76582296	15.0397413	15.12285717	14.01460647	14.62309292	13.52003435	13.87702518	14.55833598	13.12646786	14.90415311	13.14446478	13.37650658	15.19903093	12.94581941	13.78414462	13.32227145	14.4856732	14.83748132	14.06453829	13.83544546	12.17577946	13.08520909	13.78851724	13.12342117	13.62990943	15.34525549	15.32103281	14.65085289	13.96110821	14.61980105	14.89638625	14.77725338	13.31770983	15.11086907	14.8560336	14.61134645
ABHD16B	5.436904154	5.665686718	4.934704573	4.848919876	5.749332757	5.835566499	5.556692066	5.982254433	5.659265995	6.365115836	5.732467786	5.268290218	5.40418866	5.509058401	4.88709314	5.394343415	5.900780502	5.526817033	5.569123203	5.313727769	5.725152789	5.719204104	5.667625868	5.525693157	4.080754569	5.382603494	4.949916667	5.207282413	5.966568268	6.003477728	5.578596787	5.29370066	5.549070194	5.83458593	5.43333717	5.287310312	5.58605726	5.351243246	5.477289972	5.232886356	5.124665752	5.874653931	4.993610559	5.873648833	4.840624169	5.446742223	5.330559687	5.297547235	5.414828478
ABHD17A	14.67911248	14.07585342	13.40556109	13.70191875	13.57727742	14.1632371	14.19835898	14.30270775	14.26410418	13.31135927	13.31000345	13.78123113	14.62430395	14.18784619	13.74192984	13.5741374	13.75537076	14.32591771	14.23864471	14.04013838	14.30591014	13.70412151	13.72157744	14.18934626	14.20169935	14.2809028	13.68865321	14.02889792	14.06327464	14.19761536	13.70655484	14.2156238	14.11809147	13.8536684	13.7081457	14.10087543	13.97792434	13.88163814	13.38194667	13.55795081	14.23082719	13.82502745	14.1812753	13.97733312	14.31961188	14.1060456	14.05612164	14.18052712	13.88304412
ABHD17B	11.19903404	10.1214331	10.4102694	10.88948385	10.57355528	10.55165638	10.56463926	10.83540687	10.70167336	10.01898614	10.65549679	10.62496291	10.79315994	11.19924625	10.73518811	10.80856451	10.21426101	10.50121679	10.74088822	10.76317491	11.28338219	10.74627876	11.05692252	9.712004865	10.18400488	11.37091332	9.640792879	10.37474492	10.03351684	10.82271798	10.82814376	10.56608199	10.20271698	9.39660203	11.0643445	10.85441223	10.7204363	10.67988707	11.01734893	10.98246516	11.1556771	10.93355087	11.58095344	11.02984027	11.48785139	9.097806282	11.31387668	11.2635066	10.38237396
ABHD17C	9.806184997	9.94462105	10.57998485	11.38652639	10.75430302	10.4732259	10.70056447	11.00483379	11.46270672	11.795319	9.919327557	11.00128169	9.653983505	9.603122243	11.32173332	10.11591161	9.758309517	9.45169723	11.62214363	10.78027046	9.825203282	10.81045947	9.745374004	10.64811111	10.25432983	9.892832582	9.982617691	10.91455173	11.47340801	9.898089224	8.921001006	9.457035502	9.279406075	9.22413902	10.52187029	11.87717509	10.59126041	11.11527224	11.15725955	9.960256529	10.24833707	11.11416495	10.20546236	9.907430622	10.11325891	9.663509444	9.595872164	9.471599413	9.319559963
ABHD2	11.29815545	11.48150702	10.63418641	11.48324553	11.07775893	11.37921501	11.05627721	10.16591226	11.55738588	9.927899894	11.94161289	11.07321136	12.21860762	11.56804531	11.6145793	11.40097294	9.760174325	11.61300855	11.0567433	11.11315986	11.38614571	10.92891771	12.11924786	10.49417149	10.99753661	10.72294253	9.405338324	11.1500232	10.34689075	12.47268134	11.92396136	11.91623548	11.37942426	10.53370209	10.76639243	11.95685951	11.17450224	11.07089899	10.81343047	11.72891626	11.26854279	11.57968451	11.89600762	11.89623021	11.90093215	8.857682635	11.99719348	11.58520083	11.17059981
ABHD3	8.80395535	8.511107416	8.566630599	8.889358757	9.161349814	8.688492757	8.911120121	8.014499623	7.636658688	9.318295167	9.823002738	8.661592912	7.568439719	8.256037594	10.15758952	8.552774715	8.167496853	9.374844255	8.962300636	8.330907281	8.204791966	8.602493495	7.760804866	8.075025193	8.233889874	9.131842942	8.022898026	7.656613048	6.558853516	9.318369901	8.74397149	8.626597097	8.472836961	9.090719232	8.552994514	7.99002999	8.585608132	8.138913451	10.15099231	8.686333786	8.767175341	8.467292307	8.687093921	8.213870864	8.397917306	6.813711448	8.332638317	8.515749414	8.099618265
ABHD4	11.35941646	10.64713967	11.14518771	10.39500703	10.68480696	10.98466545	11.22536137	11.456285	11.13746283	11.46614488	10.51767793	10.92920305	10.99753661	10.80101922	10.96081132	10.85629985	10.9453198	10.38059096	10.57621266	11.03066383	11.02984027	11.1332588	11.75330234	10.98878688	10.96995466	11.71094975	11.26370446	10.85705986	10.47298085	10.74007977	10.65587456	11.11104584	10.14724545	10.98012916	10.15423869	11.01901453	11.55119053	10.43682314	11.14152184	10.85905999	11.06073358	10.26870668	10.95305178	11.08547056	10.93308572	11.60176271	11.02555813	10.91871459	10.85721583
ABHD5	8.549303163	6.884737533	7.150693514	6.712193985	7.224117874	7.103557952	6.522127986	6.762033257	7.339544062	6.827170252	7.1278357	7.098136502	7.310151347	8.418013587	7.290589986	8.121757086	6.847748368	7.679723277	7.062536475	7.272310036	8.112361446	6.912103257	7.616119944	6.528676246	5.759248808	7.696757193	5.581527358	6.968071356	6.267766997	6.985047473	8.612363147	6.054167148	7.929432389	6.068216248	7.651765818	7.778598784	6.858264784	6.650315536	6.905863519	8.153999366	8.17805965	7.79409533	8.559403699	7.882389527	8.147840009	7.674724911	8.084187047	8.144695045	6.98198816
ABHD6	8.924841578	8.658637598	8.813381032	8.769921754	9.668055825	8.801832785	8.694374774	8.86494443	9.243663299	7.35372523	8.77802736	9.009852005	9.679793284	8.682228361	7.950898004	9.023233958	8.055359665	8.677432563	8.619293888	9.286431522	8.831572051	8.76827922	8.453297075	8.090988149	8.266723331	8.346307065	7.234793419	8.46319928	8.446084042	6.504723057	9.364394596	7.571866616	8.751693041	7.190825728	9.069662311	8.728544176	8.488139301	8.59969875	8.037562996	9.061535298	8.236958839	8.366484632	8.609420837	8.73993077	8.558757052	6.561731431	8.791873122	8.792683644	8.130190956
ABHD8	13.1655167	12.30938474	12.93495975	12.63443589	12.6580452	12.64795727	12.88901875	13.20111032	13.12270393	11.61167561	12.54159999	12.81660559	13.01363215	13.41073167	11.96839778	12.60780036	12.47546504	13.28695331	12.22791162	12.7635422	13.86781064	12.68381915	12.6619307	12.6693075	12.54392424	12.53095461	12.79216068	12.77495665	12.43620505	11.93467153	12.71027491	11.81708649	12.10931349	11.52019096	11.65704491	12.87686281	12.03920915	12.53772967	12.02585067	12.49358869	12.531246	11.59236782	13.1557029	12.90856254	12.90620545	11.91766963	12.97227571	12.74097244	13.06474028
ABI1	5.829154637	5.723521267	5.438883786	6.079687717	5.709120476	6.016693875	5.71195341	5.519362454	5.523429816	5.149212013	6.255501055	5.511850624	6.351674417	5.785976962	5.962053687	6.101933644	5.73948542	5.491469048	6.086556723	6.109082706	6.18354263	5.548014369	6.096280925	5.561132187	5.645873234	5.442053303	5.898793847	5.822882021	5.407523668	6.176501573	6.196549429	5.762709743	5.951350505	6.4500486	5.889742928	6.200264328	5.963485689	5.710907071	5.628965224	6.221327002	5.920554337	6.125482406	6.537793175	5.924885929	6.18860081	5.956318432	6.199357534	5.919138377	5.272274491
ABI2	13.16885284	13.09107406	12.94467486	12.66085322	13.12001832	12.60314883	12.81660559	12.94847912	13.08010291	12.77828413	12.96543884	12.43710726	12.88752974	12.92034481	12.78085161	12.93884288	13.01116608	13.03117157	12.66122178	12.96709034	13.20150401	12.17071416	12.56016385	12.97558038	12.72729066	12.66122178	12.66894396	12.69410067	12.56142362	12.52850022	12.97956396	11.96794574	12.92118052	9.905779359	12.38892836	12.83178509	12.35154252	12.79826418	12.86667066	13.22398786	12.61949175	12.96667521	12.96423924	12.55719491	12.95536129	12.07989849	13.25831243	12.71931632	12.70550803
ABI3	9.003015775	8.3792902	9.544273307	9.835159849	8.776090324	9.701467316	9.888718701	8.76350995	8.780170524	8.296668067	9.644911899	8.809970698	8.467838131	8.89568625	8.167005157	8.729167059	7.998022099	8.439635551	8.851870435	8.270073579	8.279499249	8.69850572	9.599555938	8.447471835	10.35050738	9.409700525	8.201004355	8.694374774	7.804560802	8.785058135	8.693103891	9.911490304	8.387773225	11.22770719	8.893269514	8.247019341	9.914215546	8.90529093	9.210833578	9.0087735	9.532463979	8.340116942	8.76350995	9.358512711	8.078946594	7.755416371	8.47032467	8.647085444	7.990873377
ABI3BP	2.073162677	5.587594615	1.985318484	6.042869893	7.778793698	5.321317054	7.91540018	3.536607619	2.138526301	2.02449824	4.624630583	2.060199744	5.295340129	2.023905133	2.145571787	7.860774676	3.929152425	2.036563471	2.028291247	3.979283798	2.388871161	2.533824228	2.735102362	2.108104144	5.906486379	2.466589144	1.955251288	3.26092188	2.756656808	3.345982532	4.66833057	5.035478983	2.129847012	6.917685523	4.346360178	2.033649994	6.499268041	1.943110138	5.30618119	5.430193003	6.247467903	2.155598685	5.944351127	2.396334455	2.072113212	4.030470558	2.168002773	2.298145914	2.001120649
ABL1	13.58780836	13.18136283	12.85727771	12.93687878	13.3478715	13.45326009	13.46636588	13.07292093	12.89965814	13.80404352	12.8565259	12.63308731	12.70852823	13.03943422	13.47632412	13.34246277	13.58351649	13.31570229	12.81849836	12.89104251	13.479693	12.69337905	13.40317945	13.19388904	13.05179213	13.70872974	13.55689131	12.96052604	12.8568949	12.64435709	13.22250462	12.67289162	13.61914407	12.98042508	13.24503484	12.86598342	12.96096545	12.80089349	13.47926376	13.41711983	13.07084266	13.3591486	13.33709684	13.10881417	13.42078979	14.12470272	13.48556709	13.5189387	13.21619599
ABL2	11.37823919	10.96641994	11.16612073	11.68337398	11.11760968	11.21726665	11.48170395	11.73450949	11.62214363	11.45544815	11.00255314	10.98702967	10.35621322	11.15661157	11.63224182	11.0348377	11.82911434	11.10559751	11.53791972	11.79837538	11.41212837	11.22278278	11.20398281	11.612344	11.52019096	11.14518771	11.46291233	11.60913425	11.59493336	11.82982136	11.07729704	11.11296815	11.04183025	10.94144881	10.8956634	11.86926864	11.07590908	11.43954283	11.65276099	11.15515703	11.31739351	11.59836845	11.22770719	11.12917957	11.14876316	10.28392247	11.34550724	11.03281971	10.51684509
ABLIM1	12.83824441	12.37088141	13.47632412	13.54513395	12.91019376	12.68632577	13.0620732	13.74563771	13.77459381	12.05415226	12.99806158	13.41208875	12.3447654	12.75664129	12.9417161	13.05046613	10.78210682	13.33758353	13.6652784	12.81586115	13.0331882	13.51399121	12.96297554	13.45794046	13.33559437	12.57035104	12.97811059	13.2883233	13.19340719	12.65768515	12.35594606	12.35422663	12.59249705	9.014894575	11.80784822	13.54886036	13.61099639	13.07626346	13.73952399	11.58642103	12.01095369	10.35817403	12.86885641	13.13100989	12.46807212	11.91597808	12.58038184	11.92465502	12.53544626
ABLIM2	10.17459554	9.910243558	11.44865438	12.33700369	10.11286948	9.771620417	10.85483888	11.59911911	11.72587476	8.094435777	10.29457655	11.66317665	10.159839	11.27132963	9.925117072	11.01035679	10.93040865	11.7391724	11.85470188	11.88456308	11.93006032	11.12352764	9.166357481	11.83221753	10.84908806	7.58209013	10.36490146	11.54891862	11.38988478	10.65973539	11.09353458	9.733667779	10.87551008	5.415471527	10.92456856	12.62987255	10.77040475	11.57010663	10.09551335	11.3598321	10.73045388	11.33398768	11.34436018	10.2078318	11.68317761	11.42127102	10.85500323	10.96579114	10.18192641
ABLIM3	11.91907581	10.61826992	10.92552342	11.68476739	10.0200722	9.905779359	10.39171446	11.25910498	11.55098228	7.611737759	11.39206975	11.6557981	12.76127328	11.81774112	9.618750049	11.60581814	10.65841727	10.62043176	11.52984209	8.18288546	11.9034948	11.93899138	8.639215716	9.99962189	11.76080743	10.80464838	11.98525169	11.66208696	11.51414102	9.339254399	12.52466201	10.97304461	10.65680935	10.68104667	10.6950736	9.204521135	11.75390188	11.81940467	10.29852097	11.90706624	12.54460449	12.24128516	10.36533359	8.316590112	10.94549482	11.85794633	12.93143294	9.719024772	10.9231611
ABO	6.463349818	7.090408949	6.316218251	5.768734568	6.387895093	6.449049567	6.766957868	6.023857844	5.914748243	6.438681012	6.050693738	6.446067544	6.341893583	6.388192827	6.43852034	6.200126802	5.728984721	6.279025165	6.229925418	6.103442481	5.375310871	6.236558324	6.244829985	6.046577097	6.538586612	6.478386705	6.537793175	6.164905071	6.196344239	6.606885904	6.231409552	6.868596523	6.397722184	8.34065726	6.260233887	6.190571614	6.120586222	6.496049414	6.194706921	6.495887114	6.041134818	6.185024186	6.46144997	6.633336907	6.378601389	6.822240932	5.950253329	6.442263298	6.669981394
ABR	12.27048083	11.93378197	12.83415416	12.06532073	12.01023069	12.30427835	12.26693153	12.20967165	12.70550803	11.17265654	12.30427835	12.50145049	10.74881286	12.68862081	11.50957069	12.09480406	12.7577157	12.68745928	12.53933337	12.73059767	12.83525866	11.87627507	12.43354946	12.61949175	12.13043198	12.95413643	13.16216557	12.19445944	11.24578023	11.72709358	12.6797631	11.1547752	13.11857431	12.47453921	13.11895079	12.80089349	12.31034509	12.13605723	11.74123098	11.4026802	12.1136697	13.30194522	12.84505607	12.71027491	12.81510236	11.54289209	11.37568104	12.31535524	11.71094975
ABRA	4.532488905	2.07475775	6.174804181	4.416805664	3.203868343	2.578733338	2.880873768	3.929785418	3.6615649	2.618062674	1.935251678	4.124680885	1.950163559	4.043243168	2.098397304	4.285543506	4.145406127	2.025335878	4.113083257	5.345921254	3.502169484	5.75194657	1.964055142	2.376934624	2.547550093	3.398256139	4.593913451	4.101408274	4.197629127	2.044926926	3.493405353	2.037464423	5.732070552	3.134931697	2.712840301	1.968122903	2.69865229	2.025791446	4.546304363	4.074948256	2.377292031	3.227716708	3.906394265	1.959501972	3.470212539	3.593374293	3.70456277	1.995727446	2.726953904
ABRACL	10.49931642	8.352775425	8.762386928	8.318725161	8.977905457	9.257141576	8.256609495	9.132666826	8.158518078	8.500124662	9.393444995	8.26983905	10.04168047	10.15111103	7.422953729	10.3830032	10.19911279	9.989336487	8.040750848	9.277325309	10.09164652	7.875928977	9.035989654	8.178104559	7.677019642	9.630742737	8.968317602	9.158207366	8.275031319	9.440077138	11.20921611	9.90140806	10.36289326	11.06387384	10.08323162	6.698037551	9.118095993	9.331192532	9.800968824	10.23309463	10.61587584	11.1327734	10.37330439	8.953185819	9.901788639	10.6883467	10.54222111	10.6225499	9.974394058
ABT1	7.917730173	7.26848614	7.445187183	8.211555666	7.924048693	7.424995203	7.685631461	7.611175471	7.740129342	7.282850875	7.527027092	7.646531865	7.885277638	7.824644869	7.442361892	8.277577987	7.288456227	7.448723756	7.751551895	7.678636743	7.892269768	7.660911236	8.447645412	6.995084474	7.197127184	7.539926474	6.466901729	7.548789784	7.095323384	8.345222199	7.929900369	7.487613144	7.350068741	7.22519428	7.865634115	7.801355677	7.996495174	7.734883458	7.39583324	7.688641676	8.027300356	7.883288478	7.699231925	8.106065581	8.10699189	6.037480387	7.866434494	7.994456203	6.979560964
ABTB1	8.602260335	6.57792662	8.405574308	8.694986099	7.525312269	7.84088295	8.113816234	8.769823429	9.015167327	7.892812889	8.244062674	8.334853076	8.971731556	8.524580789	7.437272579	8.437813903	8.084075623	8.480163012	8.120141865	8.854450312	8.237638234	8.360190037	8.773360806	7.903164434	8.285403417	8.5272752	7.089801167	8.46537621	8.663525344	7.265714227	8.279196178	7.596736286	7.683138568	7.324317002	8.024476635	8.706044133	8.085643885	8.004484557	7.913215749	8.759818437	8.359630059	8.887909727	8.229395533	8.694745618	8.483930107	8.474105534	8.390321368	8.327898145	9.26421475
ABTB2	6.478622703	7.311198027	6.532495539	8.650075005	8.71874789	9.884316674	9.637802096	6.648859711	6.507232892	8.04419781	6.588227772	7.101361855	12.03797478	7.867952299	6.495512343	6.391217542	9.225224738	8.118402757	7.623389661	7.152263485	7.689712403	6.497264479	8.520575012	8.117828624	8.714273349	6.805355352	6.719223207	6.813756126	3.185189783	7.345636268	8.290675248	9.142418445	10.07933763	7.586074221	10.26931137	9.991594401	8.040709926	6.856871594	9.13385213	8.794642034	7.199730397	8.363969086	8.509964792	7.769775375	7.259126089	9.094579989	7.654790817	8.835176172	8.658930537
ACAA1	14.11674985	13.01116608	13.40662678	13.37781101	13.14917053	13.34532035	13.76190367	13.14917053	13.44214784	13.10169156	13.25005598	13.37936755	13.84651037	13.58191432	13.01160901	13.8051557	13.60617823	13.75537076	13.50424372	13.21619599	13.88356367	13.25274713	13.3611939	13.13100989	13.0355927	13.49798293	12.81741029	13.25187426	13.22808306	12.29960351	13.51125209	12.78728758	13.60155895	13.10977588	13.72915445	13.15054661	12.94847912	13.11895079	13.0758626	13.5956904	13.75999825	13.49221611	13.4653067	13.24693539	13.67601904	13.1571485	13.59459625	13.45429245	13.46979536
ACAA2	13.43789955	13.1668665	12.74548407	13.16116027	13.49961585	13.23690703	13.42277471	12.26802775	13.05791996	13.05668613	13.39584019	13.21453607	12.30770963	13.81246865	13.33329526	14.46596506	11.66087309	14.27591621	13.06687309	11.60028493	13.43583029	12.72991222	10.25970191	11.805188	12.81701117	12.34775965	11.57210476	12.6006885	12.35280328	12.87080948	13.93752772	12.39651122	13.80120049	13.40267382	11.96080109	12.16481359	12.76425391	12.40715529	13.53744055	14.05112098	14.11739039	13.05668613	14.43180913	12.85144732	13.93238211	12.64702864	13.87879522	13.77100548	13.13053483
ACACA	8.641597572	7.554383925	8.338904382	8.445686605	7.702130536	8.270665213	7.708428983	8.890926308	8.450193245	7.906519361	8.416446856	8.373346931	7.522006569	8.854104272	7.926542767	8.689504853	8.95958772	8.787140693	8.412422192	8.518416446	9.128700982	8.685691745	9.11855826	8.23558573	8.227260411	8.126509383	9.032289456	8.763652643	9.067114578	7.598510728	8.910969002	8.014137255	8.466369769	6.318491278	8.306708897	8.266501167	8.12111709	8.84784074	7.687843631	8.206388162	8.72397846	8.909026354	8.627589185	8.795972489	8.976132471	8.210669822	8.907656162	8.967609896	8.787968209
ACACB	11.87253179	11.44658774	10.9019064	11.34415354	11.52669628	11.56098247	11.94820947	10.91599372	11.53306063	11.90305633	11.3333776	10.73096663	11.68026003	11.59815759	12.16174548	11.66892357	11.60295422	11.29815545	11.09074109	10.98605601	11.41152971	10.34453246	11.59647228	11.30829104	11.48170395	11.9959616	12.33088809	11.07590908	11.55883485	11.40658383	11.81891363	11.53791972	12.13074895	9.014766267	11.59173438	11.79813894	10.85179258	10.61164258	11.84248158	11.61767946	11.3774308	11.53103305	11.57108686	11.80153298	11.51112178	12.23137842	11.70948113	11.91573013	11.15710336
ACAD10	12.40501619	11.67014673	11.42279555	11.65533616	11.79923132	12.53449155	11.89757827	11.48398135	11.26426059	13.95790918	12.78200488	11.26243698	12.1545719	12.26047759	12.77568293	12.46008709	11.95389585	12.67586598	11.62006629	11.60562327	12.57865684	10.7699889	11.64693963	11.53834778	11.40605742	12.26300085	12.45404377	11.42836716	11.24133577	12.34396162	12.38675587	12.23349002	12.1614885	11.06830862	11.31759957	11.74571455	11.35243229	11.3774308	12.03311503	12.86454857	13.09595904	11.27062459	12.16429986	11.85198769	12.45435476	12.23082429	12.75986597	12.24989504	12.30243317
ACAD11	12.84616287	11.7243833	11.83203457	12.23137842	12.05415226	12.38651946	11.96746498	12.50489376	11.95012328	12.72063842	11.65022204	12.18533708	12.11033367	12.42972064	12.72660183	12.44824226	12.68002532	12.65768515	12.1653404	12.37667129	12.34010103	12.09780087	12.62410343	12.34450295	12.38046056	13.12609199	11.24061054	12.30128839	12.0247081	11.89975728	12.36974425	11.69875567	11.91623548	10.87932844	11.61866524	12.17484108	11.91274135	12.21968047	12.39231571	12.51882945	12.4697934	11.74550969	12.46446701	11.805188	12.47302697	11.43583006	12.39751288	11.7997606	12.02416279
ACAD8	10.01133737	10.2419669	10.53073921	11.26584248	10.72557262	10.70854957	11.4759753	10.85134466	11.00786348	10.36624568	10.96048169	10.62939376	11.00350511	10.93384463	10.8835898	11.33356055	10.7372945	11.06010367	11.10384326	11.10384326	11.43305224	10.50083744	11.28038738	10.45269418	10.51602831	9.674156752	10.37579177	10.91421374	10.2782166	10.32671347	11.23446142	10.01268422	10.8655105	9.740994618	10.4788404	10.94395526	10.74529679	11.01544919	10.86444223	11.21644648	11.16381497	10.8882116	11.13658378	10.96968481	11.19519142	9.813413532	11.35611061	10.96449294	10.89232725
ACAD9	12.01631458	11.60048638	11.79613102	11.93125933	11.93219479	11.79593684	11.8966349	11.93026498	11.85021547	12.15085113	11.90282103	11.86075065	12.4778277	12.13340092	11.97024635	12.3925956	11.48764562	12.17011114	11.97558413	11.91137251	12.3606632	11.64536693	12.08864196	11.52749331	11.66382773	11.53724537	10.49647248	11.89851262	11.35962989	11.96979081	12.71095966	11.27610503	11.83094826	10.89261759	11.7578194	12.8095471	11.52192307	11.76630207	11.72459427	12.3100089	12.78160989	11.49825292	12.5914124	11.76226402	12.27627692	11.97441261	12.3539829	11.94682798	11.51052513
ACADL	8.216968621	3.305064838	4.983196144	5.255213595	7.014006245	4.878635694	9.312889273	7.726265688	2.254180558	4.134653006	3.246011255	2.103015234	2.604494878	8.039810867	3.581792131	10.36939203	5.878065659	8.268203432	2.323339557	9.248564438	9.657189261	3.748114124	9.002099665	7.63933245	6.715598751	8.076477253	6.345131237	7.444349701	6.976511157	5.5369255	8.013028381	4.208579405	8.959653318	2.011588018	4.124350305	2.051776969	5.495219538	7.839784465	8.360882949	10.23127979	10.15905012	9.389222604	9.074612026	9.156748909	9.092131258	2.127940442	9.452415812	9.716668063	7.851235796
ACADM	11.98851589	12.13933312	12.21737895	12.13074895	12.65320711	11.98175798	12.27864911	12.0336445	12.31098264	12.51949804	12.53710246	12.20536266	12.40018306	11.95594587	12.84083721	12.2567483	11.73685962	11.99376538	11.94063399	12.30549665	12.37142804	11.73596848	12.33476942	11.7675778	11.43067269	11.55682335	11.48528848	11.85400125	10.89917997	12.58812354	12.31129759	11.55210779	11.73012096	10.53604661	11.48283399	12.21388155	11.76899447	12.06489602	13.08878361	12.47212828	11.87558874	12.35221677	12.12856402	12.22919605	12.41999259	10.6010887	12.15429023	12.59626261	11.52059184
ACADS	7.922059698	10.10499952	10.38589559	9.83305203	10.65244406	10.81015894	11.31040437	9.853737889	10.60689284	11.40000735	9.451251169	9.447480739	9.950791109	9.640397631	9.880733807	9.917249219	8.427802765	9.963259255	10.27610085	9.808865621	10.31577239	10.40081371	10.05164981	9.590317882	10.3044705	9.192217147	9.612559762	9.049159541	9.113369353	9.233905456	8.770800502	9.506705968	8.972235037	12.29309578	9.074437162	8.437348597	10.16870072	9.425649946	10.20564984	8.079915171	8.478518305	9.192882887	10.70718492	9.559121052	9.769493215	8.742312426	10.29625331	9.094131964	9.22009975
ACADSB	11.66641255	10.69701743	11.63408944	11.76590935	11.61321809	11.08746441	11.59991305	11.42206406	11.54246147	12.33561494	11.03232416	11.29309118	11.43305224	11.54007856	12.30303162	11.46700486	11.19288048	11.26674464	11.31040437	11.63925286	11.83203457	11.36596292	11.27484403	10.79955539	11.11171627	11.18416415	10.49329115	11.50487428	11.18952519	11.0929892	11.77657157	10.40393743	11.38232478	8.377027421	10.78224461	11.48150702	11.26189075	11.51927085	12.06720473	11.49576767	11.59854814	11.81075691	11.55119053	11.19164212	11.78561833	9.985512024	11.72959896	11.41132609	11.09410373
ACADVL	15.49281748	14.98216321	15.09204872	15.50213712	15.09589045	14.83310229	15.00079208	14.94949905	14.97481505	14.35779495	14.44163443	14.98574019	14.34372682	15.36893072	14.10002668	15.21726506	14.99231588	15.8162544	14.98314532	15.09204872	15.5840391	14.87243183	14.96487494	15.52850815	14.98314532	15.63862392	15.5252501	15.13507314	15.07603632	14.85247689	15.35409193	14.8560336	14.94827781	14.75665399	13.92535583	14.97832019	14.4228769	15.04414881	14.08652027	15.47538372	15.37734878	14.52505394	15.14289068	14.7257457	15.30480396	16.04635074	15.27539806	15.46398262	15.30159627
ACAN	2.858952789	2.53945026	2.714129193	5.599153994	2.712661576	2.538211906	2.983238116	2.843667405	4.187250509	2.671510973	4.162408123	4.554303738	4.052899197	3.49542351	3.954893753	1.977329324	3.061886267	3.503630784	3.665738095	4.620743753	4.396224116	4.031268045	1.926356519	3.282130374	3.831118027	3.089635648	2.91967102	3.478817185	4.70053436	4.517393684	3.925342232	3.640981211	4.122694177	5.501091617	3.780476291	3.723303958	6.83054706	3.952493128	3.942558793	3.119091094	2.901086836	4.477030919	4.756284904	4.193584243	4.576829082	4.616717533	4.315388786	4.625449487	4.575351576
ACAP1	11.92677094	11.1582691	11.6145793	11.17382676	11.13222737	11.26781203	11.34967316	12.21268613	11.67285747	11.61825426	10.8595366	11.94943897	10.30892716	11.94429615	10.98306596	12.12960324	10.78224461	12.14818413	11.79320468	11.10591474	11.24023774	11.67439585	11.53769848	11.70290276	12.027924	11.75281486	11.48186151	11.75330234	11.71164932	10.75490593	11.997987	10.36172627	12.19126779	11.35260304	10.75292851	11.59551216	11.60913425	11.43601128	11.28436316	12.78618547	11.94591258	11.48186151	11.89130983	11.64902051	11.52822898	11.76013065	11.31529768	11.98175798	12.16806191
ACAP2	10.61546233	10.5045778	10.6765611	10.86281349	10.62846045	10.65587456	10.73900482	11.04527052	11.03016728	10.84753988	10.94019424	10.89812692	11.54165593	10.39325695	11.59116722	10.97367827	11.3410081	10.02962452	10.85872354	12.03575332	10.62743915	10.93699271	10.84622369	10.6151963	10.89065454	11.63224182	11.5855757	10.67819102	9.783569593	10.67158567	10.47844498	10.2225288	10.24982435	10.30986266	12.18611071	11.63607217	10.71132056	10.82620168	11.18727842	10.23405149	10.71761754	11.28225986	10.38875805	11.04117964	10.75966464	9.056867023	10.37343689	10.18223772	10.36926878
ACAP3	8.904540772	7.337437124	7.104587701	7.572169504	7.126130901	7.227717361	6.90287034	7.382857295	7.963448547	7.235739007	7.398259959	7.356613349	8.262829596	9.029435502	6.719339927	8.592519873	7.433845638	8.44049793	7.032544396	7.783239395	8.824328116	7.012223295	7.818306357	7.881526043	7.793773349	9.438418454	6.830136428	7.780497684	8.4537063	7.625672388	8.69966209	8.27712349	8.066743565	6.85440093	6.204859979	7.621596986	7.370736555	7.523391545	6.777213154	8.833561411	9.003287317	6.509877411	8.488361642	7.856471566	8.860147823	8.275789945	9.195480656	9.182650451	9.072997663
ACAT1	8.592132866	9.100215354	9.521889991	9.518583753	9.30411272	8.857520699	9.755252644	9.705152863	9.920298904	8.926031512	9.498708769	9.770779652	9.437441685	9.917336602	9.311498536	9.893733787	10.3560996	9.767140481	9.715539489	9.799490524	10.16930505	9.482156599	9.36858663	9.798775872	9.475391994	9.343082979	10.00377437	9.902332711	9.887522429	9.058672269	10.08816463	8.861335125	10.10966837	9.007538537	9.785547847	9.393974034	9.482996207	9.868433622	9.436335125	9.953754002	9.668297684	10.21990005	9.863348843	9.366993706	9.705779789	9.904137993	10.19061336	10.0038786	9.770699051
ACAT2	9.242504209	9.26187427	9.719024772	9.551908502	9.345535551	8.880977435	8.819103185	9.20738648	9.787479785	8.76639212	9.280097526	9.442962278	8.775899834	10.32882464	10.21199578	9.512364861	8.983193989	9.924150854	9.816125868	9.826515373	10.0615977	9.59607807	9.864123587	9.396809549	8.927755242	9.048220247	8.634618459	10.16201939	9.500362234	8.243211116	10.0893527	8.488723779	10.34636389	7.942860543	9.175206644	10.12754485	9.058124664	9.725940322	10.17591648	10.24770877	10.08266203	9.580363935	10.20616833	9.482018846	10.31959895	8.83936265	10.02971319	10.14451845	9.565279489
ACBD3	11.0188461	10.9199779	10.79415694	11.20430627	11.22093592	10.99174501	10.78575566	10.95030839	10.81547417	11.47256548	11.52537063	10.93172249	11.27251153	11.1105463	11.72802942	11.10352711	10.84243712	10.47609902	10.89779251	10.97979578	11.16131055	10.78563296	11.28792938	10.34519215	10.34849871	10.47192359	10.16352792	11.10221835	10.73110657	12.41333248	11.13588855	11.71164932	11.00706593	10.28890527	10.78262789	10.94562205	10.97750755	11.20848746	11.62910959	11.0172047	11.1671368	11.23176698	10.9595452	11.02305854	11.17114474	9.237581236	11.18796077	11.39763027	10.25336655
ACBD4	8.5505791	8.832112922	9.032705746	8.718648828	8.700900323	8.623827062	8.726219522	8.879703306	8.983081359	8.580502099	8.628947355	9.228786276	8.88983777	8.916814424	8.463345869	8.859885602	8.514237105	8.687946902	8.588362014	8.947546635	8.490129823	9.13029664	9.014377637	8.830005611	8.794889841	8.735349339	8.750243134	8.966294204	8.704329301	9.047391721	8.516635746	8.664632686	8.422342008	8.908419851	8.821925761	8.401464811	8.652916181	8.922270244	8.53563597	8.81728562	8.758878144	8.668997206	8.504943281	9.022317743	8.589997953	8.721007533	8.474054391	8.585958155	8.915840171
ACBD5	10.25227193	9.370770344	9.898765937	10.50646357	9.981372016	10.1214331	10.55011283	9.807918785	10.06667831	10.12074844	10.29171491	10.20430515	9.7718486	10.33857255	10.4419986	10.42984582	9.964241782	10.30513162	10.43645245	10.20271698	10.46347766	10.13013983	9.928718905	9.231964399	9.419170232	10.27694636	9.67375753	9.924672628	9.667003179	10.00233419	10.2655982	9.478457033	10.06819493	9.446734475	9.510097859	10.06296347	9.954776106	9.823301381	10.64044876	9.787059797	9.385442318	10.3333669	10.35817403	10.03533122	10.60226584	9.656788236	10.45383501	10.210382	9.813493481
ACBD6	10.38589559	9.905411844	10.52476038	10.30171088	10.2167696	9.993692061	10.01078774	10.45468824	10.44869139	10.12389091	9.961614754	10.67078707	9.940645511	10.47046353	10.92208823	10.11405806	10.20524826	10.35332179	10.36859885	10.4697665	10.29571696	10.2391409	10.48549563	9.973818467	9.818802989	10.16263774	9.533320276	10.51933509	10.00702721	10.5432216	10.66674632	9.827398761	10.39962493	9.785055801	10.26502002	10.23382987	10.48639092	10.5957383	10.67362402	10.34828795	10.21016603	11.14675264	10.47859646	10.13705473	10.30882096	9.282611341	10.39868787	10.07955306	9.567912482
ACBD7	3.463145287	3.965545254	5.930657124	5.023159126	3.584509542	3.505647669	2.661703352	5.092953061	5.197258769	1.915948309	4.420848558	5.048097724	2.874076858	1.922597649	3.217997607	1.946370112	1.944569886	3.607062846	4.263576625	5.32114228	1.874109347	4.920091076	6.432810087	5.078172588	4.918683583	3.113522915	4.71578434	5.729654157	5.264228063	4.645586523	1.903834921	3.174891003	1.901000954	2.899998972	1.92745649	5.794303244	4.089603864	4.959687075	4.258344406	3.144056963	1.906427267	3.874677466	4.85639953	5.589468251	2.82195778	1.906260144	1.93443601	3.617159001	4.180904738
ACCS	8.754188262	8.628841359	9.70074328	9.784776881	9.198574761	9.581823684	9.9710122	9.776655329	9.658973306	9.725527372	9.236177935	9.703144359	7.99665941	8.858973093	8.103928813	9.837307729	9.570353888	9.59996991	9.645448216	9.844859509	9.169192855	9.305167993	9.616872338	9.731315926	9.8486972	8.936156814	10.27683671	8.80395535	8.200280578	8.169450793	9.517223749	8.006257796	8.879499351	8.613461804	8.81106643	9.17153472	8.94611524	9.482240122	8.642583073	9.730379289	9.211894125	9.243798897	8.774401316	9.157231548	9.271031659	9.071734469	9.659445001	8.685987905	9.436552819
ACCSL	6.152106865	5.647285754	5.186739397	5.423918098	6.196035635	5.824356275	5.507887191	5.37629135	5.336372125	5.873648833	4.962073784	5.332463362	5.334649241	6.109493339	4.598253492	6.070383009	5.266859248	5.218753314	5.418372202	4.863041605	5.001517607	6.17214023	5.77214879	5.082183872	5.230072534	5.894499627	4.870016957	4.787324927	5.146654648	6.065780872	5.2806889	2.668552313	5.800794355	3.546019527	5.26561465	5.016261403	5.348637068	5.226566294	5.536872833	5.163047957	5.828797202	5.61320569	7.331181957	5.427092725	6.123658642	5.17840179	5.306075153	5.261090334	5.702806145
ACD	9.926601691	9.756881135	9.99962189	10.12195616	9.934606446	9.008709688	9.523208574	10.0692912	10.24135759	8.545708913	9.8190604	9.993243186	10.64928044	10.00074372	9.421105553	9.953195905	9.259397624	9.914960347	9.983105848	10.52045194	10.40509656	9.90432688	9.904237947	9.874064226	9.548812275	9.947014067	9.907078424	9.844068995	9.579165512	9.579828773	10.3337321	9.054896885	10.00940737	8.068442068	9.820794534	10.38734663	9.923220796	9.852524236	9.469934045	10.12420138	9.916334809	9.830596368	9.943306248	9.893112426	10.31483777	8.745000923	10.24434378	10.56701125	10.15075588
ACE	7.892972822	5.747201964	8.813031108	7.091163388	8.086183492	7.632584545	8.544088169	8.130577565	7.675818842	5.875557431	10.08583792	7.394114351	9.2552203	8.741662888	6.482396169	8.530050359	7.688932677	6.832790148	5.811362543	8.369451191	9.35533272	7.746962702	7.23775979	8.306196898	9.680021009	7.742732076	7.439846646	7.941370492	7.65096724	9.876751247	8.371309343	8.301339695	7.508673372	9.649528048	7.972370744	7.877363291	9.570490768	7.687456229	7.272496841	8.844457317	8.37567682	10.43817766	8.365555276	7.518722461	8.534619851	7.523186621	8.041729263	7.847652636	8.47925388
ACE2	5.149263676	5.618875505	5.681243227	5.404017476	5.942309885	5.643202196	5.99438165	5.385019145	6.925675368	6.274046758	5.983326248	6.64332338	6.1929953	6.435173682	5.137786944	5.659506152	6.977030911	4.986985628	6.606139621	5.983689348	5.074473184	7.463544129	6.237223498	5.949492925	6.958687491	6.165863424	5.557973259	5.775401972	5.952355473	6.009803839	7.215492988	6.798585913	6.025949251	5.594794514	8.009373832	5.119364176	6.089135843	5.688787359	5.962053687	6.921465915	5.762860979	7.071265562	6.080912699	6.140280727	6.77592985	5.437552644	5.598070723	6.215989042	5.682318024
ACER1	7.866511347	7.931701999	7.506044386	7.381531214	8.841462441	8.509119404	8.407580955	7.234745271	7.264799696	9.048408254	7.978502118	7.992329042	7.530176258	7.709189186	7.410370739	7.533086468	7.818778096	7.712801312	7.927650505	7.324137994	6.774573254	7.466217008	7.839492126	7.415035779	7.54197171	7.638522701	6.934702504	7.759266588	8.405790138	7.454111969	6.767934546	7.754328403	8.158636384	8.05623137	7.581984459	7.849277389	7.747935727	7.469576387	7.798537811	7.34373829	7.792304114	7.963530294	7.896033464	7.932142501	7.353684309	7.734575389	6.987585933	6.979989839	8.001429857
ACER2	5.847030924	5.835080872	5.044050007	5.21909461	6.386849567	6.325649543	7.037525318	5.475989557	5.225205263	6.803798001	6.430302722	5.275014322	5.121096871	5.604703783	6.773286733	5.553292785	6.185209184	5.424023918	5.826597817	5.547913644	5.813683449	5.33435048	6.208608606	5.458725557	6.346850506	6.049476103	6.261659607	6.014328913	5.491633185	6.076484283	5.707619384	6.973007487	5.324562672	5.233647245	5.440665561	5.195103619	6.017596911	5.146597746	7.241392311	6.325649543	5.57578552	4.833528812	6.010810283	5.822422262	5.474556617	7.908229897	6.322152447	6.566688558	5.659557243
ACER3	8.835076688	8.052889515	9.956653396	10.92567761	8.606346213	8.770800502	9.74304728	10.28945294	10.20524826	7.443822861	9.334417421	10.53485219	8.811272281	9.775964834	8.866658707	10.18223772	10.88391943	9.579828773	10.29445916	9.478381974	9.443700799	10.45982683	10.35307773	9.833527795	9.685138646	8.322667092	10.35965324	10.63794448	10.3055905	7.98252074	9.808621447	8.040044543	9.383010668	8.81744719	9.308104139	9.864738557	10.07150978	10.13666692	8.591611976	10.10636988	10.20300319	11.28994235	9.623615895	10.2704971	9.755593465	9.439923678	9.763838297	9.618826136	9.235801423
ACHE	7.354227385	5.364577995	9.343282649	9.110502873	6.525086933	6.124353281	7.141443699	9.490713801	9.66304482	3.908384759	3.468336331	8.643911978	4.896003554	5.833211847	5.881260323	7.072342538	5.380784272	6.220032998	8.859236842	9.100001612	4.617411396	8.321146123	4.592260204	9.439553458	8.371214953	8.894024786	8.637741264	9.517223749	7.895880533	2.044926926	1.958501141	4.851239631	3.262805707	3.798409996	7.683591184	7.913018961	8.242873445	8.667296691	4.726810668	6.575745445	4.831381391	9.511428588	3.227318808	6.668139535	5.129101718	3.900393434	4.582806185	5.449198468	7.297312365
ACIN1	9.249074634	8.387029714	9.372455937	9.124254916	8.467922795	8.333790825	8.957654699	9.291877876	8.90698125	8.549485555	9.233572846	8.920631118	8.966861097	9.158420968	8.807245373	9.359367359	8.965859847	9.076873243	9.030367369	9.217381033	9.329764596	8.912901734	9.250097729	9.073054896	8.885842441	9.467239205	9.060613918	9.054959146	8.984571013	8.869243091	8.961477474	9.171660801	8.73755967	9.219273819	8.647495638	9.337093416	8.645733377	9.059322636	8.798549269	9.149628089	9.266040909	9.125449399	9.208787924	9.028582579	9.399914136	9.688568138	9.175145715	9.415528745	9.789878424
ACKR1	11.95435213	11.05726898	10.42667321	12.6370908	11.06040053	12.16174548	11.12507205	12.78654744	11.30070039	9.978715992	11.00222254	9.558827336	11.34206326	12.20391392	9.800415993	11.76305911	11.72866494	12.15688879	10.88453055	12.35280328	11.58474421	11.52843048	11.51563482	12.82834681	12.17629058	13.90644158	12.81924574	12.3887005	13.57531482	11.70605531	11.26638446	10.36230357	10.48490407	9.767309537	12.77979288	11.89953954	10.42510041	12.05108192	10.41039484	11.95764281	12.26300085	11.13131109	12.34980696	11.9200212	12.2671938	12.4064687	12.28225255	12.33828846	12.16352702
ACKR2	5.309273236	5.017395759	4.168034829	4.640158109	4.89045872	5.476537082	4.909882046	4.712281954	5.203536973	2.062570388	6.063682226	4.759770669	4.413236452	4.948505765	4.399369536	5.276145525	5.167317754	5.228015126	5.260283077	5.0923195	5.110351374	4.486577633	5.045716868	4.49885078	4.96353868	5.191545585	5.577148275	5.316390656	4.549692474	4.73116702	5.7813403	2.338035928	5.088931559	2.011588018	4.896855395	3.757877001	5.502236837	5.757910904	4.475980967	5.881635729	5.110403336	5.045468219	5.212646683	5.397434771	6.212338366	4.620208673	5.667261857	5.979967088	5.393955365
ACKR3	5.327563883	5.957857829	5.672790203	5.39115421	6.353900949	6.619924055	6.457293012	5.674142082	6.59120825	5.840597603	5.619079471	5.764010462	5.46221819	6.087166313	5.972500972	6.028311384	5.269153641	5.917023745	5.921298374	5.745321942	5.073473162	5.725593889	6.656650891	5.615728314	6.523508692	7.168030094	5.185170486	5.517845407	5.255963921	4.059966518	5.478059503	6.492687234	6.232135284	6.713392755	6.076247612	5.399932736	6.535237695	4.552416275	5.577293441	5.238162657	5.437502387	5.223052956	6.432391544	5.851351283	5.179780309	6.165209959	5.021992149	5.758663762	5.267998883
ACKR4	4.215001202	5.533507443	3.873569004	3.520926903	4.697370988	4.332651051	3.160403213	4.050849798	3.839057842	3.580287661	3.632923275	3.894850785	3.785297122	4.405894872	4.353630221	3.006949772	4.359074728	4.472257273	3.674304801	3.890932775	3.816868573	4.113924998	4.305084918	2.787926464	3.14009905	4.250691479	3.664609094	4.842548273	3.981113155	3.50779204	4.358653509	3.911662058	3.722585596	3.383638733	3.847992801	3.746539871	2.326393218	4.157112926	3.792665685	4.062296322	2.748322797	3.729602102	3.555705463	4.242740725	4.534013802	3.391964808	4.185796882	4.120095435	3.970571415
ACLY	10.77234977	9.751753811	10.26527138	10.13726208	9.921409355	9.899581131	10.25790513	10.24770877	10.51116086	10.12705328	10.3742089	10.21332404	9.328188208	9.905694665	10.07030585	10.55046333	10.22759239	10.01150687	9.939199343	10.40596552	10.26377783	10.22995573	10.35225087	9.857066213	10.02329448	10.23881049	9.921311094	10.30660645	9.5536436	9.580205674	10.11316366	9.924051579	9.650537179	10.08286334	10.371687	9.783847098	10.05619869	10.16403994	10.01028737	10.27490844	10.156728	10.32974889	10.00170247	9.797997961	10.17692985	9.393296238	10.57998485	10.77054076	10.64742213
ACMSD	2.291762988	4.728807371	1.985318484	1.967706197	3.14951116	2.128819294	2.51915891	2.692876043	2.043405423	2.049659434	2.631752891	2.145237336	2.012733679	2.07423387	3.938180743	2.077288323	3.48899587	2.030406092	2.020964496	3.114864331	2.107358501	2.08271247	2.89184592	2.283972173	2.154870073	2.234717774	2.880567869	2.088850652	2.110243866	6.265288177	2.621993154	5.059086663	2.275373592	2.011588018	2.067905658	2.44724448	2.118574444	2.485667241	3.541657751	2.887766723	2.256557973	2.186198633	2.541599061	2.154562976	2.092854478	2.123320954	2.192779731	2.210123903	2.2193269
ACO1	9.899653297	10.71557672	10.32714355	10.60649288	10.82507775	10.91311099	10.60789889	10.52151841	10.59991924	10.20004828	9.808621447	10.57431887	10.1846205	10.91517542	10.56673857	11.28760937	10.36839565	11.48572023	10.76840548	10.48296992	11.60605679	10.4893593	10.59521791	10.69413162	11.04542866	10.03656309	10.46578071	10.96626445	10.40646642	10.54194232	11.73830823	9.876382724	11.70520931	10.50979014	9.721396242	10.05688077	10.74825354	10.97274142	10.70348597	11.43323104	11.16848959	10.89034328	11.06201801	10.48807423	11.02903032	10.69520091	11.29602813	11.35941646	10.71593495
ACO2	11.25650794	9.552368654	10.88467871	11.38434558	9.737375289	9.683467162	10.44584841	11.17570588	11.18970157	8.949485544	10.19411264	11.24541712	10.88113104	10.96048169	9.471124546	11.34712807	10.53620027	10.71587823	11.3362317	11.43547265	11.03450557	11.25170785	10.87744659	11.20633256	10.78290283	10.77439448	10.15251107	11.44393386	11.08349083	9.917249219	11.07745023	9.738659608	10.98159902	9.86907765	10.62510057	10.78647832	10.87960364	11.38988478	9.666085998	10.83292592	11.36952374	11.17916839	10.89124166	10.8061023	10.91664499	10.3900403	10.685077	10.84320176	10.29505163
ACOT1	11.59533233	9.971761367	11.85270578	11.57032845	10.37917079	10.48766592	11.00332837	11.03135533	11.34730234	9.516858611	10.40467304	11.48863342	10.4218325	11.49279058	10.3070904	11.51546798	10.67683989	11.54460305	11.69998627	11.40824201	11.25856903	11.02500931	11.4591676	10.9615899	10.79584655	11.43244727	10.59588529	11.50351284	11.34245949	9.612042723	11.61340261	10.15353031	11.23196318	11.61148417	10.40607124	11.28833571	10.96324346	11.20398281	10.38756431	11.37841831	11.73086291	11.24578023	11.3580993	10.6311993	11.34473247	11.70948113	11.37266536	11.1123448	11.22950102
ACOT11	11.28246767	9.057046796	10.03351684	9.674814983	9.974853589	9.26454125	9.342358774	9.838372589	9.641020244	9.907518192	10.76755338	10.1725767	10.90011471	10.09835719	10.24548095	10.09540774	11.01622917	10.48358206	9.979771934	10.29904529	10.25951245	9.086563236	10.68334251	9.572345382	9.605117595	9.786966934	9.330939224	9.530066354	9.144275658	10.45902996	10.69270695	11.05479925	8.576931108	9.095857463	9.322597604	10.00083891	9.708894244	9.444728087	10.0063436	9.993398731	9.399450969	11.17411958	10.14842366	9.892519537	10.39139018	7.740340836	10.18027511	11.48802797	11.08296925
ACOT12	7.589577539	7.451186068	7.239436386	7.053869046	7.373808333	7.419923729	7.188284607	7.206753028	7.236897961	7.212207093	7.349692676	7.154592082	8.366350134	7.18660569	7.117997238	7.254260415	6.996005643	7.491192184	7.203849357	6.924262774	7.04925003	7.483230983	7.380629512	7.358930022	7.336408274	8.517974683	7.35504969	7.18709716	7.091236057	7.467772595	6.715843605	7.46336306	7.080038515	7.496295532	8.275110275	6.868027476	6.989338126	7.504604523	7.525969836	6.999621226	7.923321448	6.933151189	7.02398502	7.065380063	7.180038617	8.336744377	7.142262017	7.315297129	6.923425979
ACOT13	9.948205143	10.12084595	9.639647001	9.718620428	9.932558244	9.806881118	9.798711745	9.464729259	9.70988526	10.15505774	10.11669787	9.936271877	10.07550688	10.23580965	10.62244323	10.16173296	10.27920189	10.30055979	10.07808473	10.0530345	10.13542941	9.498567703	9.779403443	9.726972336	9.721059924	10.22124249	10.10429212	10.12745945	10.18691702	10.51450299	10.07598066	9.888626162	10.47681817	10.46721899	10.17653652	9.75261129	9.751582465	9.726810569	10.43841536	10.16442262	10.1592304	10.50953349	10.15432445	9.936542921	10.20098139	11.08884666	9.789984363	10.53456433	9.906732777
ACOT2	9.28725185	8.706379619	9.562909185	9.344739252	8.726630102	8.787444872	9.044817594	9.044595031	9.259141057	8.848336564	8.709494414	9.437581177	8.818555286	9.703632909	8.377471242	9.399206237	8.878870264	9.344015524	9.145740177	9.303522824	9.328580326	9.189213639	9.517969857	8.824328116	9.094307577	9.382112145	8.590267035	9.242083694	9.134258123	7.841681695	9.335230014	8.545548731	8.692569577	9.511999726	8.814826999	8.828098165	9.115427021	9.179224747	8.442807125	9.251743407	9.444728087	9.165094869	8.959529888	9.074200609	9.056049834	8.924796821	9.455881716	9.639647001	9.420828877
ACOT4	9.110927537	8.335407165	9.26499242	8.970285824	8.840093382	8.438602985	8.861079608	9.135689007	9.656388216	8.155668456	8.62641769	8.795395589	9.420828877	8.521600029	9.913851568	8.471693077	9.500202993	7.686589446	9.836737195	8.748221429	7.876100116	9.482240122	7.005291719	7.148080798	8.227140483	7.598620072	7.649621407	8.062523833	7.949997426	8.77122023	9.271280462	7.987676733	7.657137995	9.766021945	9.779753025	8.630049616	9.262425235	8.612798781	9.270454391	8.432725775	8.904386061	9.287185994	9.02278563	7.328994154	8.955777242	8.3269553	9.397700757	8.690062904	8.534012307
ACOT6	2.501507926	2.074961722	2.555097442	1.967706197	2.238696751	2.02809985	2.278815518	2.239044678	2.827482007	2.044290436	3.685857537	4.030545965	3.511066291	2.637339633	3.465790199	2.280341796	3.61560143	3.978328335	3.908995707	4.475815658	2.324548635	4.192571017	2.476749753	3.156211331	3.733598024	2.374958578	2.67364634	3.326910501	3.32438801	3.185189783	2.169279156	3.335362543	3.122804371	3.15363716	4.486577633	2.473382234	3.688117352	3.320945593	3.933077731	2.398010896	3.400788584	4.165780509	3.10541574	4.07214566	3.018628544	3.174759143	3.406512286	3.505064142	3.311194171
ACOT7	12.89206307	14.47907279	13.7099641	13.67487903	14.43368349	13.42277471	13.02905737	14.24293293	13.93752772	14.31509231	14.68342192	13.71171495	11.15810125	13.06687309	14.3979633	13.3166048	14.07518954	13.03902577	13.44763808	13.5086148	12.80884263	14.01067938	13.88107669	14.00583726	13.42216791	12.86522765	12.93025518	13.81522651	13.34684701	12.91710525	12.26211319	12.37978442	12.4231138	11.54059641	13.14235496	13.07762107	13.10532913	14.31236845	14.65521096	12.34642262	12.69226021	13.77998465	13.03279961	13.85127531	13.09550579	11.31547163	12.38418198	12.74859325	12.68381915
ACOT8	12.54828014	11.73509677	12.21968047	12.11112944	11.9630319	11.62950911	12.0385102	12.17372829	12.26749434	11.50867014	12.27974832	12.21915991	12.1828751	12.48244432	11.64280931	12.16201603	12.74616087	12.5611002	12.25760293	12.34531018	12.63378737	12.23321732	12.44792046	12.20568296	11.95131337	12.11395504	12.05768385	12.18912204	11.92024894	11.99148718	12.73989736	11.14552682	12.46591036	11.35737668	12.11596623	11.82818692	11.92423159	12.19016893	11.93961121	12.61250316	12.56636195	12.84652475	12.3578298	12.4588109	12.4548604	11.92283704	12.39929104	12.74135038	12.38228797
ACOT9	8.925212306	8.760912459	8.039845286	8.927859544	8.55628632	8.870336737	9.137649957	8.599221866	8.484194394	9.506287288	9.038141227	8.615832861	8.498234582	8.775017126	9.623867134	8.699757075	9.238971517	8.305239028	8.452959853	8.063537315	8.430436252	8.41746189	8.863901398	8.06677731	8.868527744	8.705050523	8.82112471	8.618226173	8.413085316	8.806948027	9.009574021	9.377990295	8.23234903	10.50827385	9.831019207	8.604593552	9.355717523	8.593182615	9.173520217	8.558950407	8.577786449	9.615603901	8.956216582	8.572586894	8.825627685	9.091854048	8.743233589	8.544613105	8.586142217
ACOX1	11.91645244	11.34712807	11.74882559	11.68536266	11.67204945	11.8878969	11.923312	11.22431114	11.48550856	11.67340386	11.46596297	11.54438998	11.29870749	11.90093215	11.66697546	12.07069755	12.07375648	12.07604216	11.56169897	11.45759349	12.14124847	11.01469681	11.48101708	11.37995196	11.12831543	11.43226284	12.35890071	11.5654439	11.56022759	11.60581814	12.23816419	10.92690754	11.84205105	10.97670444	10.63093308	11.39416788	11.18712604	11.37720805	11.27463047	11.16628697	11.69303138	11.53045424	11.79720897	11.08246311	11.82125406	12.57573632	11.99078422	11.8795093	11.60396572
ACOX2	8.607966166	9.938927156	9.135742879	10.78849489	9.891624372	10.16957769	11.17642463	9.386572472	9.020729503	6.59927499	10.54387297	10.72688886	9.077721627	10.01150687	7.118603369	10.24283693	9.368867336	9.785306482	10.78605194	8.856177308	8.247623605	10.82038872	11.36387708	9.310111588	10.3461252	8.141119169	10.2678925	11.259652	10.62549641	9.082458911	9.642141093	9.55861077	8.184550931	9.110206421	9.986245199	10.04538281	9.397950589	11.23712392	8.242445034	7.766353142	9.348277106	10.23881049	9.34680312	12.29715881	8.357844393	10.47645892	8.029840064	8.448295911	8.771314535
ACOX3	6.954634566	7.194711253	7.396938735	7.568053425	6.834818622	7.00113442	6.864790124	6.489061582	7.724314318	6.79668387	6.830179905	6.943472686	7.773449731	7.285877425	8.112517036	6.354027369	5.981121922	7.665243196	7.028602745	8.148046754	7.547751391	7.033520723	7.641202456	7.579151198	6.8436363	6.907552947	6.998686438	7.269782169	6.594410903	8.444973998	6.422892757	7.211778027	7.633433088	6.736551771	5.273896332	7.182488624	7.158421993	7.478724537	7.991158498	6.66420258	6.774978415	6.463592793	8.288372212	7.197699512	7.640246766	6.120586222	7.251103823	7.272037598	7.026460735
ACOXL	5.220692628	4.864692114	5.217159792	4.953835613	4.673639536	4.838410151	4.551543507	4.985054772	4.631572654	4.326995574	4.42320155	5.772489444	4.635110506	3.968210056	4.348537555	5.355064684	3.87000154	5.073161845	3.864529437	4.907990979	4.865916639	4.262142859	4.349110896	5.203937669	4.694551979	5.386417819	4.311486443	4.722744551	4.345000983	4.755340641	3.673701276	3.854564536	4.154807393	4.018478112	4.531453813	4.753442444	4.984681349	4.981027283	4.215742551	5.072598382	5.362687019	4.751438335	4.526327489	5.179135132	4.354723185	4.472931043	3.56116889	4.010685736	4.147263892
ACP1	12.15299465	11.92817458	11.88648207	11.65894264	12.31034509	11.85000882	11.89487511	11.99031325	11.9102224	12.22598204	12.34886301	11.79139529	12.76234331	12.14259938	12.85727771	12.09855177	11.42952096	12.04905069	12.0140183	12.20618765	12.58439995	11.87693963	12.26047759	11.54126673	11.58723025	11.42317157	10.97814385	11.90682557	11.07385816	13.10358076	12.32034964	11.76305911	12.44280623	10.21446136	11.91929741	11.8878969	11.92929315	12.10691058	12.58066808	12.34274756	11.96647403	12.31387083	12.24815819	11.96532818	12.30013651	10.29181248	12.40686479	12.27513092	11.9408405
ACP2	11.83742239	12.44722316	11.75103869	13.4969485	11.67264783	12.56169437	12.02154403	11.67959913	12.28766318	11.62996551	12.15929388	12.04217123	11.90328553	13.34200707	12.15799268	13.22154074	12.09975097	13.45025484	12.54125847	12.33591056	13.01620355	12.15429023	12.87159998	12.97227571	12.53609243	12.05034177	13.42325636	12.91100074	13.06993594	11.91839395	13.47360003	12.8568949	12.77679939	13.49798293	11.44600296	12.75308393	12.3430753	12.83861847	11.78176445	13.27990442	13.17993166	12.33120601	13.10432739	12.50438014	13.24643288	13.28404595	13.06863447	12.70382145	12.65908235
ACP5	9.15954467	8.110717381	8.074015297	8.733233335	9.366993706	12.83861847	9.762128403	5.507721174	6.57062846	7.860570356	12.55448338	6.998293946	9.616241589	8.636911047	10.03589756	7.145687491	6.300654637	8.517258265	7.641501542	6.892780483	7.020795985	6.085921992	7.810251878	6.653779538	8.768228705	12.55194265	7.465658113	5.972280266	4.840770023	9.384308513	8.892119015	9.081171388	8.066707672	15.3398193	8.360007484	8.247471131	10.10901262	6.261299409	8.968621415	9.82309309	11.19483141	5.370460175	9.532600864	8.624168355	7.949456965	6.760995901	6.234956489	7.930567304	7.522168764
ACP6	11.37338881	11.47123401	10.87711098	11.48170395	11.29383552	11.13242322	10.733524	11.89439415	10.53161692	10.46133872	7.936443604	11.1859006	10.53062967	10.79023538	11.15242296	11.15066988	10.38203634	10.9638652	11.02340356	11.07562442	10.94309344	11.09581936	11.03398474	10.66591762	10.42087625	10.75305446	10.23541068	11.52941745	11.3178013	11.81200254	10.70086076	11.65647097	10.76968791	8.979396769	10.91263386	11.18847636	10.95664449	11.42317157	11.60806254	11.17481377	11.34140154	11.34858572	10.60713872	10.36805375	11.09353458	9.869246057	10.46606277	10.88406535	10.27503632
ACPP	3.148897262	3.780206885	3.74382648	3.602247515	4.303826894	2.867657243	2.788345289	2.682940865	2.665278304	3.497169432	3.239101427	3.880924539	3.755012457	4.479260572	5.296375801	3.881658317	3.316696818	5.190083587	4.536809947	3.015246662	4.043158798	4.44787373	3.789957257	3.035995712	3.561522117	3.044750912	2.570783483	4.018304268	4.326047138	4.193441065	4.328433227	4.510783606	4.881259939	5.672940326	4.114383715	5.337646122	3.99663511	4.046682836	4.907354861	3.827067191	7.060989881	4.447502648	4.510224737	4.155684282	5.19852996	3.180637687	4.703510429	3.575101469	4.649109016
ACPT	9.718620428	10.67720637	10.24063565	10.07607122	10.52683916	10.41823354	10.04321691	9.986432624	9.806951644	10.77556173	10.02858541	10.33183376	9.663922692	9.881186431	10.10062548	9.486239272	9.549740935	9.617335514	10.20585663	9.542299125	9.302695053	9.796228894	9.185719986	10.3346414	9.531081148	9.506021658	10.15141835	9.919590634	10.4548054	9.563154136	9.372455937	9.877447612	10.02310334	10.67197896	9.835242058	9.907518192	9.852981227	9.487589502	9.877447612	9.633248572	9.758657527	9.802251415	9.647447245	9.933016752	9.899906148	10.53002234	9.149747088	9.597522403	10.28199918
ACR	8.852980885	9.108618822	7.567824512	7.985540911	8.46319928	8.939110797	8.597169008	7.665199581	8.35954451	9.735745466	8.501619873	9.338414677	8.79591833	9.244591627	8.625882861	8.103299624	8.161119953	8.853524271	8.152896268	8.539522982	7.444430781	8.714712058	8.758725908	8.433530408	8.60710202	9.193544205	7.83290167	8.709694204	9.297618763	8.384065108	8.52902379	10.70784153	8.266349924	10.14651816	9.083589408	8.231647369	9.083707526	8.886740289	8.075248268	8.61425684	8.661783061	7.990092741	8.607280634	9.302887083	8.742907193	8.967917738	8.310992784	8.120355346	9.319365511
ACRBP	5.761630074	4.296902173	5.687105711	5.626973676	5.157237942	5.68119294	6.461902784	5.734924565	6.722201509	4.507880248	6.294591151	5.860784227	4.991785465	7.13358405	4.412354388	5.623807922	4.879885591	4.599499485	4.716363774	5.954996882	5.00754398	5.14181204	4.938623589	4.759252156	5.737655235	5.239398011	5.916086411	4.583340278	4.893611672	4.868331374	5.154968841	7.284136089	4.124529196	7.334321037	4.944701143	4.511616664	5.273452681	5.748883378	6.172667971	5.982448864	5.707866951	4.891561619	5.432169701	5.170520323	5.408624307	6.125173101	5.092428363	4.526519932	6.749416677
ACRC	7.267487155	11.61130602	7.232335863	7.483824928	10.81000199	7.085071308	8.548246213	6.921549241	6.961261708	6.869242835	7.803719624	7.000173393	8.252233054	7.292211153	7.624617478	7.057821637	6.710732331	6.358560001	7.464482704	7.331139549	7.590085087	7.523574339	7.354474704	6.846163761	6.699605599	7.456164609	6.746502235	7.367320213	6.864503227	8.092769434	6.707108156	7.742792064	7.579889664	7.266702183	7.956931017	7.899447636	7.20043472	7.001871557	7.632390384	6.915728017	8.106661187	7.549392057	7.130808943	7.620550926	7.9887554	8.354863656	7.752283232	7.71396247	7.294110869
ACRV1	3.777091482	3.753006214	5.249593265	5.077058702	3.785297122	1.963161687	3.263536674	5.149550079	4.686934047	3.216601514	5.532179181	5.606146206	2.759693858	3.938180743	3.797814879	3.958851423	4.764010637	4.703510429	5.039290347	5.094925151	2.150935706	6.554609564	7.66508409	4.748525985	3.730093713	3.779013256	6.385923205	5.238956185	4.455696781	3.912703314	4.435155121	3.145101146	3.997909168	2.011588018	4.164805772	4.0534072	5.07150713	4.934924446	3.42512534	4.934403946	3.752924033	5.512232217	2.591320132	3.860764831	3.742368452	4.187930417	4.584730674	5.010390143	4.502320757
ACSBG1	3.624408504	5.396310398	2.417471535	3.934038231	4.610113159	4.857586224	7.364767822	3.60268954	2.153515228	2.387590297	5.93754994	3.462092686	5.206882081	4.758888228	1.896797884	3.346400855	2.525549162	3.054459958	4.772925687	5.539111595	4.909882046	2.452208803	1.958992651	1.913390974	1.982258091	2.762218426	2.131355909	4.557051413	1.913576311	3.853864091	2.055236028	3.574461175	1.916215524	2.011588018	1.902039338	3.881250183	1.925479087	1.942133319	2.654513763	4.047843564	2.959353594	3.058054004	7.701654069	3.388651174	3.456683681	2.166414489	1.903614497	4.251810724	4.667950097
ACSBG2	4.528636482	5.150706151	4.663021589	4.173424101	5.824816662	5.56621658	5.514606595	5.443877437	4.899387153	7.418792071	10.04618505	5.499184915	4.169516111	3.567732302	10.40756219	5.036378084	4.658510574	4.920022466	5.102775124	5.336151972	4.75722465	4.863831129	4.576984353	4.21084582	3.956869535	4.818609065	5.17675352	4.968102249	4.433484292	8.461283996	3.413812342	12.05922702	4.755864955	3.988326149	4.52323757	4.981253858	3.792017483	5.340799056	9.673918362	4.605670428	4.583208944	5.821587035	4.281728256	5.066198935	4.596526244	4.743402857	4.320274491	4.832796903	5.080904869
ACSF2	8.156954344	7.025937239	8.374866027	8.743872401	7.075145744	7.781564091	8.679730174	10.12063527	8.819251881	3.190123654	6.717971854	9.684835742	6.229164408	7.174054326	3.418383317	8.15004936	5.258078161	6.525411185	8.782112297	8.634472216	7.028078984	9.101121998	8.696434733	8.739835682	9.170492752	8.105279873	7.913884506	9.320179312	8.940635623	4.792154286	5.056439037	5.642401397	6.788483197	9.132666826	8.473228845	8.018649138	8.512992807	8.993930519	5.636456786	7.634263653	8.130898592	6.888311023	8.242079097	7.49669853	5.459957823	8.434076441	4.685229861	8.160057027	6.23418618
ACSF3	9.025645267	9.339401297	9.896251617	9.788403067	9.765539662	9.559043348	9.873360368	9.97755274	9.299738429	9.367408727	9.584098134	9.226918481	9.262663419	9.66530145	9.565420934	9.966445909	9.036665616	10.07308563	9.539112935	9.976937166	10.01614733	8.121096846	9.013118228	9.794481892	8.866509314	9.912522218	9.485695487	9.08991347	8.598852018	9.101225057	8.839619369	9.446868467	9.481720687	9.000000855	8.703345498	8.712263038	9.682971388	9.796988331	9.519019335	8.875471189	6.996899023	8.733433887	9.737034719	8.900978453	9.652463105	9.245698894	9.906639591	9.894179215	9.008877319
ACSL1	14.1044638	12.72141695	11.5913406	12.64261295	12.96349567	13.16254901	12.19337369	11.75169743	11.69159874	11.47675533	12.6276397	11.66475974	13.16847311	13.47303785	11.85490353	14.26230172	12.3237503	14.23250942	11.97081535	11.47904308	13.82611502	11.99476543	13.22154074	12.04422675	11.98761784	13.1980508	12.33732118	11.84885864	11.43619865	13.67254484	14.88809628	13.09326956	14.8560336	13.20335265	11.47618072	11.78826111	12.07945845	12.06511944	12.09586341	13.88783861	13.54273483	12.43224639	13.75040379	12.51443813	13.27064528	12.85496435	13.44009338	13.84100734	12.63923926
ACSL3	8.857922763	7.673943499	8.163375124	8.512474369	7.743081714	7.833255546	8.715502067	8.483000175	8.371723256	8.554318482	9.883253353	9.064579655	8.125850211	9.202015075	9.054099663	8.094807644	9.141348393	9.451113242	9.146224937	8.675009799	9.55066952	8.697381266	8.716199951	8.239043263	8.583362272	8.828589486	9.064281729	8.656933024	8.429915751	8.149528078	8.898183551	8.332077741	9.34367239	7.636245591	8.429960426	8.254662419	8.809214176	8.818192998	8.905962054	8.584396536	8.638409173	8.720875417	9.268746572	8.383169559	9.256862155	8.304657134	9.126047864	9.233440914	8.702361386
ACSL4	8.301864907	7.908396654	8.427758337	8.679674794	8.315218128	8.457278956	8.775700911	8.866345945	8.299494728	7.196446468	8.784323332	9.059088986	8.529315914	8.378117881	8.083315617	8.085041506	10.06101308	8.407754314	9.004090635	8.717517565	8.998898993	9.432093506	9.545359265	7.492371064	8.876609669	8.344953486	9.579987552	9.080823029	7.812108736	8.38131389	9.225544865	8.249291238	8.263409205	8.549933952	10.14401242	7.395588454	9.291158395	9.346608386	7.992733759	8.162837024	8.151419288	10.20857846	8.489058795	9.18838042	8.590453759	7.819201882	8.837405613	8.775799858	8.587936831
ACSL5	8.811587163	9.423341006	9.763531671	9.299929206	9.429326444	10.36895339	10.94122911	8.390838498	8.731797506	9.227965089	9.851371324	9.385208364	10.02230917	9.656245515	9.641079951	8.354504213	8.421310949	8.116878097	9.24173162	8.537631578	8.309171768	8.753482342	8.981374897	8.218365875	10.35848347	9.936116065	8.876558985	9.153700609	8.357709301	9.142665581	8.883435338	10.89124166	8.562784725	11.00433602	9.639040372	9.091969227	9.812979683	9.330939224	9.372060154	9.200121271	9.768117381	8.494725897	10.1831538	9.519093494	8.716302514	10.33835613	8.412837495	8.243338323	9.013515667
ACSL6	7.249735625	6.791097494	8.261438258	8.399081782	7.499830899	6.98488614	6.848149569	9.195252318	8.44205075	10.48611371	8.362400693	8.454636427	6.902947795	7.272199384	9.893112426	8.772596558	9.343476416	7.430343267	7.893567828	8.63457134	7.26365544	8.637829528	7.958503443	8.584518703	8.561369304	6.770799872	8.883321577	9.007103813	8.415077362	9.757614928	7.952895686	10.42286877	6.388408537	2.011588018	8.339727734	8.251575109	8.360419718	9.305756403	9.327585774	8.808570359	8.727039969	9.702555204	7.178706812	8.667830299	7.7592287	8.881401049	7.896112418	7.750760992	7.82128468
ACSM1	3.349832561	4.191755115	3.970652882	5.432472765	4.076969093	3.40958699	4.951426058	5.386808454	6.177884052	2.583557263	5.059434174	4.303328194	5.878539515	2.00297411	2.80922401	4.829577167	6.367857464	3.821732353	4.949130341	9.568432037	3.360116502	4.377664841	4.25353297	5.723187496	5.324462789	3.072163513	5.530032002	6.49800071	4.78833026	2.044926926	4.95594304	4.307464932	4.002513653	2.907959182	8.842531719	7.658949871	3.747671135	6.809214068	2.423121321	4.819351137	4.460115939	8.296279635	5.391199608	4.855428798	2.827365793	6.13657061	2.992653098	4.073933773	4.833910142
ACSM2A	2.446899984	2.192490896	1.985318484	1.967706197	1.934973569	2.079276932	1.909314337	1.91371878	1.920092951	1.961805813	1.96618846	1.986937942	1.921813661	1.935221679	1.906831807	2.780805655	1.941163344	1.905324102	6.47918562	1.957322397	1.940370984	1.939912379	2.057430721	1.90810047	1.964680985	2.054910206	2.225562208	1.99480178	1.936917436	2.044926926	2.05408973	1.973797192	2.116394845	2.011588018	1.950055024	1.938717304	1.952683692	2.031856237	1.938920813	1.910385049	1.918444988	4.905719619	4.104478057	2.4738711	1.930442477	1.94385023	1.948407068	1.968370527	1.966987786
ACSM2B	2.656826137	4.141509742	6.850064562	5.574405441	3.25983662	3.381073559	4.555165389	6.552402718	6.979295478	4.227775626	5.769482208	7.002424949	4.224801173	2.452912195	2.035680701	2.050135702	6.611466613	4.014308402	6.54198946	6.921944522	4.243846771	7.139880036	5.971361978	7.020875218	5.827986343	2.903338326	6.713354661	6.820729213	6.318703417	2.044926926	1.956604438	1.921566903	3.939805566	3.949512983	7.680444579	7.018432445	6.614499405	7.195051589	4.296997306	2.013512394	3.225035828	7.179261298	3.912221436	6.26863151	3.605685514	3.617434881	4.12876417	3.180746529	3.372110301
ACSM3	5.049486969	4.722021019	4.692444895	6.053195755	5.992536274	5.333570063	5.506882975	6.182124485	7.302870965	3.759676792	5.049830554	5.452630336	5.696917298	6.780711312	5.44883338	7.412233148	9.159161529	4.54427327	5.04865439	7.980326259	5.621551403	5.167252152	4.97620072	4.976928773	6.34873329	5.40080607	8.749854625	5.368084707	4.545278547	4.13236531	7.741177062	5.672534151	5.388059007	6.221125484	9.507085766	5.564665916	5.329331597	6.881083489	5.872089452	5.953674723	5.098889724	9.499204718	7.089072353	4.977525156	5.20203465	7.495521158	5.647242084	8.072565165	4.844109752
ACSM4	1.947963862	1.897493007	4.354855927	1.967706197	1.871933599	2.138589581	1.898257519	1.914054315	1.9774994	1.934002868	1.91379818	4.483247438	1.911113674	7.794909345	1.884638425	1.988071156	1.973764486	3.948424062	2.017937238	1.934827121	1.893610628	1.93551313	1.918281719	1.87229562	5.275684312	1.91615138	5.56228356	1.883648811	1.916642658	3.253613577	1.901058489	1.878809448	1.928918809	2.94647104	1.940553693	9.501862798	3.773230364	3.17635114	1.917846689	1.918591443	3.531190963	1.899920015	1.926792592	1.913667444	1.942475154	1.936512826	1.971433012	1.953176616	2.767236881
ACSM5	5.022462892	3.524477764	5.695585467	5.897895225	3.629805115	4.884035478	6.65264751	4.923386721	5.273666961	2.426999555	5.961555719	5.284301845	3.742098974	3.925425699	4.561874202	4.931562238	6.170735331	4.449281527	4.671586335	5.052022159	5.044954322	5.228993806	5.419108957	5.05915271	5.785215709	5.463530117	4.299454857	5.663942512	4.595697143	4.439502268	4.176486693	4.138822688	4.925785112	5.956638962	5.841924001	3.691032269	5.525693157	5.60282528	4.004807798	4.569156519	4.921947241	5.785353189	4.635443902	5.76148194	4.301303932	5.176809803	5.380955218	5.400110552	4.4824374
ACSM6	4.578049575	4.144034053	6.39248861	6.932417371	4.689862975	4.461372206	5.67176583	5.82504556	7.8316687	5.876237318	6.710642912	5.510115731	5.767621227	4.750378155	6.402961299	5.473876207	6.049605503	5.596225564	5.879170049	5.323900619	4.975046338	6.465203973	7.175710245	7.701580205	5.863198241	2.84218867	4.067784218	5.116908697	5.837552335	5.694662864	5.523480692	5.791597414	5.041919819	3.880671669	6.507347526	7.384743111	5.559054188	6.070797065	6.692372501	5.971996333	5.339928422	5.899664672	5.483007279	6.010230094	5.666019443	6.029166194	2.860338507	4.19726023	5.37327656
ACSS1	4.801647837	6.392286746	6.555313803	7.410681692	6.943241522	8.703065076	9.344015524	6.875383179	6.572623532	7.695531632	6.886767503	6.269111576	6.515652138	5.283079187	7.68764523	4.060251114	5.966708468	3.693437829	6.70410083	5.909745832	4.830656596	6.357807822	6.274809822	5.643690565	7.94078053	6.146428242	5.981067427	7.156520912	6.517811389	8.311070287	5.215639018	8.284387225	4.546373418	8.418271294	6.466504136	6.473793773	8.043530427	6.88750967	7.595746716	5.455044983	5.336046134	6.752807221	8.794533583	5.836436227	4.61025705	4.041283109	5.547122506	5.108448642	6.173177638
ACSS2	11.36075324	11.11089742	11.52370535	11.95155721	11.60274994	11.70878306	12.0688634	12.41333248	12.49932161	11.31512628	11.36578364	11.76962166	13.04695521	11.42414207	11.55278135	11.92442726	12.93766207	11.8216478	11.81011313	12.09750483	11.6894966	12.03748343	11.51749568	12.28638285	12.19849894	11.77612867	12.30576532	12.02154403	12.04548023	10.65525597	11.50691438	10.99354218	11.13029805	11.6555698	11.63161842	11.56482741	11.9214328	11.77724133	11.67894122	11.52454666	11.53441036	12.51949804	11.71118068	11.63367843	11.87454197	11.93990922	12.00522671	11.76502461	11.30919113
ACSS3	2.030439076	6.404365236	3.862107746	2.266611281	6.154933246	6.419089431	5.84301483	2.244894143	2.580714957	6.528761355	4.274585582	2.575910012	6.947760656	4.490656759	6.189923328	6.651182264	2.352139721	6.04031145	5.240080423	2.734247059	2.843984604	2.091839124	3.455104468	2.258438119	5.873930576	2.174235173	6.118542229	2.860633699	2.303843365	6.899314426	7.142404692	6.535734385	5.391657953	4.903625955	4.425309522	2.301889825	2.750043994	2.740459702	6.555872488	5.760758899	2.143452278	2.8041607	5.526532099	2.719310538	5.20811516	8.111772084	2.709058668	6.349120873	5.348179597
ACTA1	5.768734568	9.729681752	6.643919859	5.708133361	8.518511101	7.797499652	5.820627889	6.452502261	6.304080421	6.88161918	7.215669745	7.548418214	6.647657007	6.360683339	7.581770438	6.383456677	5.620744007	6.404365236	6.890987241	5.820196242	7.485212466	6.697624956	6.119952831	6.788264576	5.849534307	6.646793489	5.606881445	6.615894027	6.195890547	9.40180328	7.143981444	7.733499709	6.055114724	3.84815236	5.560543645	7.052971499	6.205230794	5.435418756	10.03015427	6.471901785	6.646214019	5.518160361	6.455000157	6.930639403	6.31333725	6.308725775	7.624617478	6.489805998	6.16071319
ACTA2	11.35882507	10.47979983	13.02154247	13.44459418	12.02334042	13.64299693	13.31858351	12.4160565	11.68272572	10.72015961	11.79743169	11.67243803	13.54621675	13.94064563	10.93264356	10.62496291	11.0792165	12.19337369	11.78803179	12.0155179	10.94036045	12.5175075	12.38984087	11.7147607	15.68610506	14.09705381	12.20340595	12.87880334	11.98876455	10.66578141	12.13577556	14.32160422	12.87283933	14.977021	12.4778277	12.68249746	16.93567625	11.27848085	11.9173725	12.94085535	10.71181013	10.4942885	12.85727771	12.90892554	12.38782204	11.39598979	12.4101895	11.0621845	12.61911234
ACTB	16.68356492	16.22851275	16.60980665	16.47442145	16.35968897	16.83304651	16.83801963	16.37172618	16.59356533	16.57040352	16.53086531	16.37172618	16.23374185	17.04223293	16.34516476	16.86720944	16.67256508	16.2863843	16.57966795	16.29790953	16.86409956	16.16797547	16.42961846	16.25613783	16.80410387	16.61268161	16.56154072	16.49037368	16.28164721	16.41668177	16.51401697	16.64067448	16.49775134	17.8324719	16.72258646	16.39718897	17.12842057	16.33923897	16.55564228	16.28838693	16.61531501	16.64881034	16.66708471	16.1036855	16.35423573	16.1546632	16.41668177	16.57485814	16.45610931
ACTBL2	2.017508381	1.970138633	1.985318484	1.967706197	1.90260067	1.945049207	2.153545443	2.025404875	2.057411453	1.99636328	1.955375936	4.216336606	2.501346234	2.001103399	1.941357002	2.087727783	2.030902314	2.505078513	1.942866007	2.024766225	1.989209674	1.97768256	1.990957063	1.946392465	2.056858295	1.975220113	1.955251288	1.966315162	1.967627532	2.044926926	1.9226723	1.92259223	2.000163708	2.011588018	1.977052501	4.212923899	1.964479141	1.948778527	1.985461349	2.01627032	1.986362271	1.973058887	3.486608118	1.983048432	2.002574858	2.022141524	2.055937994	2.039480236	1.964680985
ACTC1	2.652533506	2.249851779	1.985318484	2.228522682	2.056898871	2.274223365	2.01029839	2.986128484	2.943843961	2.172546473	2.269496842	2.326586406	3.931719839	2.266762194	2.895419298	3.104703025	4.245095947	3.05045566	3.064292633	4.271768	2.896645733	3.128549507	2.729933183	2.953646086	2.763564622	2.393953254	2.288918349	3.228702317	3.647708012	3.994275672	3.918701	2.55421507	2.353602676	2.011588018	4.386738804	3.429474888	2.780922208	3.796759491	2.269574678	2.729150865	2.524973723	4.314473116	3.281846775	3.860478606	3.194404574	2.449827767	2.776105675	2.746363375	3.535127471
ACTG1	13.54033084	13.3740282	14.37088153	13.83846094	13.99682873	14.27841221	14.45016681	14.38673113	14.62201231	13.24269554	13.97982566	14.52412755	13.82502745	14.71101116	12.62067787	14.51296199	14.19016936	13.67487903	14.13747738	14.72800691	14.64468151	14.34839751	14.06807484	13.41665882	14.14794376	13.55151248	13.1980508	13.99152806	13.55202656	13.88720573	14.02412938	14.03886156	13.9785578	14.59564338	14.22118562	13.94909293	14.49224282	14.01814699	12.96297554	13.73583734	14.0919972	14.73049339	14.33878048	13.89163048	14.11222715	13.01494904	14.20406372	14.33107255	14.45742132
ACTG2	6.963903875	5.694861042	7.934396421	9.461167306	5.383447938	9.36858663	8.544234864	6.322477516	6.98814588	6.061892484	6.610450176	6.12191324	8.268506487	9.870369217	7.384115955	7.205433435	6.452894463	6.987024792	4.678989897	6.613345359	5.985170114	6.673689682	6.839790619	6.409083497	8.791566471	11.98503346	6.537239447	6.275568539	8.388096666	6.755263155	7.929364592	9.505869325	7.709457044	9.537976638	8.214355364	9.015939174	13.97918237	6.0148229	8.264656989	10.07242203	7.927881286	4.940175391	8.282945519	9.603269793	7.276495436	6.694477895	7.207207105	7.298529853	7.60476902
ACTL10	6.899718021	7.824126887	8.124433251	8.052931124	7.895710506	7.713475445	7.975417348	7.916634166	8.012995944	7.459320797	7.60867735	7.48297412	7.626066692	6.804659033	7.606412252	6.401530295	7.253355332	7.04709001	7.418539409	7.841991139	6.151757751	7.673594803	8.034257122	7.118917097	7.488787018	7.157678505	7.409823476	7.123573905	6.614256329	8.601145253	6.083702074	7.676985582	6.537639222	8.212134901	7.192167374	7.256822773	7.514755546	7.372525645	7.087626165	6.566303057	6.827170252	8.039365044	6.945463561	7.160723283	6.562938508	6.27075545	6.313885027	6.406628812	6.395860811
ACTL6A	10.16403994	10.65719339	10.56124126	10.85308895	10.49127573	10.37487284	10.49127573	11.49358801	10.92906561	11.04200956	10.88760959	10.81826266	10.45970537	10.39441627	11.72413686	10.75620518	9.983663271	10.51450299	11.14222961	11.40344128	10.67932077	10.62846045	11.0261697	10.4805376	10.64675953	9.875647279	10.10033261	11.10881784	10.19634545	11.00043851	10.47262083	10.44642881	10.57154275	10.01458519	11.18075638	10.7015255	10.66578141	10.90651492	11.45470709	10.74511699	10.88678074	10.57645352	10.79455416	10.70797092	10.98686264	10.01086631	10.37890567	10.55500733	9.530066354
ACTL6B	12.52627665	11.87206889	12.9751725	13.44613134	12.19938008	12.08920959	11.80804934	13.03279961	13.10662659	11.85580577	11.99565941	12.91140066	13.4823195	12.55757318	12.08864196	12.71488473	12.10091275	12.50859859	13.34480172	13.09727499	12.84765222	12.72392296	12.28897213	12.68671811	12.34165039	12.31387083	12.64939748	12.75308393	13.04227549	12.38498612	12.65979245	11.20414065	12.33973152	6.236645153	12.85806924	13.43382178	12.54630207	12.94339119	12.38353342	12.36758466	12.48025162	12.37200078	12.15268903	12.13851276	12.85419401	12.25616906	12.53512274	12.69764484	12.24639415
ACTL7A	5.994920983	5.764152361	6.927473141	5.86794102	6.431962557	5.907546416	6.304356452	6.477072944	7.395865194	6.483242493	5.622984709	7.480488229	5.470743431	5.506930382	4.231645961	5.933752953	5.602552127	6.149379199	6.644577698	6.856958091	5.673230542	7.640867357	6.39634155	6.533979953	5.7112354	5.663966584	5.878311583	6.561220349	6.524649241	5.605931516	3.902511947	5.090548546	6.21777661	4.994698485	5.927838418	5.14392956	6.292124198	6.001729111	5.632377954	5.335207641	5.538762985	6.434540776	5.552970312	6.428961451	4.754357743	5.85619895	5.239889439	5.38542055	5.911364019
ACTL7B	4.515353148	3.858087272	4.384500763	4.460829558	4.717598489	4.319695587	3.741270976	4.323284336	4.132186519	5.070144662	4.182250403	4.249691007	4.193733145	4.868648613	3.75895568	4.197943594	4.1542004	4.853005688	4.423337753	4.121880402	4.350601665	4.57833709	4.77574452	4.215061488	3.861762137	4.186439408	4.389333105	4.411503962	3.50927617	5.21956592	4.132609874	4.852305851	4.449975929	5.143575343	3.326129156	4.335520458	3.493211193	3.842194551	3.767284355	4.363447827	4.609990416	4.195655918	4.075180384	4.191755115	4.091772511	4.718365132	5.015459246	4.124606766	5.017692957
ACTL8	5.940418292	7.927841377	5.462679137	5.393777865	7.303557223	6.884511481	5.949492925	5.463003664	5.627702007	6.008754176	5.347814232	5.719103804	5.499018234	5.234126927	5.116062082	4.953081011	5.234058771	6.162138516	5.096819743	4.859792305	4.949799965	5.597724493	5.62270086	5.414117539	5.607445351	5.842685896	5.4579133	4.863308941	5.328571294	5.749629766	5.011318562	4.75507005	5.360897383	6.309238078	5.523537297	4.980064722	5.420381678	4.83668495	5.800966893	5.250371647	5.602193009	5.174515407	5.008300386	5.448209036	5.589884008	4.529595866	4.578279101	5.060211543	5.608104641
ACTL9	2.156311848	2.584881508	3.207564326	1.967706197	2.307608056	2.119416418	2.814710088	2.306676094	2.283221487	2.137239913	2.111671628	3.6272075	2.143277645	3.3238873	2.176182929	2.185819264	3.319137708	2.166003572	3.803578252	2.99242061	2.35207535	4.090670501	2.257154105	2.745510876	2.547742106	2.137422556	1.955251288	2.409682266	2.090214109	2.044926926	2.259917498	2.169279156	2.236476052	2.011588018	2.705683011	2.111481678	3.428417451	3.56726707	2.194134006	2.23982432	2.149925123	2.225295303	2.171225344	2.16933975	2.172243938	2.344583776	2.395282603	2.421781663	2.086895508
ACTN1	8.26088156	9.867912897	11.87925835	12.2460973	10.48676146	11.24962563	11.59815759	11.71348437	12.50797549	9.591847159	10.87744659	11.52611727	9.016432627	9.048408254	10.77054076	8.230257258	11.5654439	7.13946071	11.91388339	11.77221715	7.376411069	11.25259505	8.440994386	11.70673449	11.97370345	9.866394086	11.64181457	11.79878682	11.10290561	9.178004839	8.882990434	11.14500315	8.230092432	12.27281546	11.9470141	12.30303162	12.30628429	11.73556108	10.22884369	9.494393633	9.34361532	11.98761784	9.701383331	9.001526398	7.877133504	9.353473769	8.67001647	8.752111467	9.215011071
ACTN2	3.922982301	3.98385454	2.844660586	4.171970684	4.868395218	3.968564397	3.134548205	3.204642401	8.257107758	9.461739634	3.554540903	3.662525589	7.708707977	3.958068271	9.863424647	2.993439735	4.017449311	4.080532821	4.418395889	4.764583662	4.207980352	4.019061073	1.903569097	2.765040609	3.392538045	3.452051282	3.400481008	3.790111299	4.025517665	4.374584475	4.224653255	4.062794054	4.432632449	4.309199289	4.599273933	3.935122024	2.866845784	4.519796931	6.40511381	5.174346782	4.372711202	4.271768	4.114310871	3.70456277	4.055098579	4.140537871	4.061382686	1.879373998	4.371739992
ACTN3	3.09537642	7.104038525	3.47193016	4.470981475	2.677244378	2.212370153	3.737922442	3.246593261	3.124600557	3.929470754	3.762234075	4.034151257	6.205143903	3.058832946	2.054030185	3.566467107	3.82895358	1.92533358	2.206020328	1.864218229	3.188427325	3.925063645	1.874554529	3.122066832	1.923342168	4.005401806	3.627927573	3.274085423	1.871933599	2.044926926	4.429237371	3.765779565	2.158824685	4.195739966	1.876931646	3.369267634	3.212828677	4.035897617	3.394904331	3.842966612	2.871639552	1.89464119	2.453966779	4.338646326	2.945446773	3.043188085	3.559283882	3.538052226	3.532737009
ACTN4	13.58686656	13.22951193	13.23835748	13.37498035	13.149621	13.54780395	13.74852631	13.05226747	13.39374876	13.63351197	13.48181414	13.0157702	13.25005598	13.22768061	12.98171252	13.55644975	13.85554107	13.4547933	13.19253337	12.83062008	13.26135093	12.93884288	13.76365598	13.22154074	13.75944537	13.57154409	13.80817747	13.30663891	13.3433403	12.48785274	13.32825703	13.59907486	13.28404595	13.29700928	13.43277947	13.04357667	13.72444387	13.0767435	13.27064528	13.43911383	13.24960832	13.26469373	13.44974187	13.17633682	13.34016929	14.04725185	13.44160942	13.23193671	13.16983698
ACTR10	14.07374445	13.80051215	13.80882713	14.06024387	13.91914074	13.48019446	13.5086148	14.34167702	14.21263254	13.5683047	13.87702518	13.70362321	13.81298269	14.00040339	13.89040774	13.9530929	14.00429289	13.84036011	14.06259672	13.99152806	14.07666573	13.92936407	13.99898512	13.97045908	13.75439268	13.35230769	13.19524623	14.35616994	13.79048098	13.42370041	14.24862593	13.69799696	13.89233088	12.15404651	13.44058459	13.76308839	13.55355354	14.21496873	14.08733454	14.49643823	14.09928828	14.2774735	13.98800268	13.79245421	14.12543124	13.23342195	13.97391939	13.79167296	13.33329526
ACTR1A	9.364590916	9.039200881	9.282960493	9.464792864	8.876558985	8.745896581	9.218716934	9.564566931	9.646949745	8.854395698	9.506224531	9.35908906	9.293993657	9.386440238	9.307908254	9.829832663	9.288647003	9.575570875	9.692914322	9.675373415	9.856711109	9.447480739	9.750822956	9.464179802	9.141550549	9.052646741	9.170807224	9.74422856	9.052329493	9.208345611	9.918017791	8.520399688	9.765539662	8.46570941	9.114030647	9.490374973	9.307650775	9.646866992	9.478249447	9.668999707	9.511261654	9.932166921	9.599555938	9.383410179	9.647121039	8.913692421	9.783847098	9.75941905	9.8671829
ACTR1B	13.76190367	13.25689935	13.94732245	13.69799696	13.34480172	13.23596275	13.30150798	13.72738272	14.12987062	12.80130588	13.28695331	13.95249734	13.19709699	13.57360455	13.13547344	13.49378395	13.89663954	13.49853641	13.7047154	14.11739039	13.31858351	13.86781064	13.49750288	13.92535583	13.43428751	13.86781064	13.80988613	13.91914074	13.7099641	13.18803682	13.38502544	13.26648834	13.329811	12.61378995	13.27656623	13.67769722	13.42570121	13.89233088	13.10705855	13.59159812	13.51838264	14.04351839	13.46278904	13.72677116	13.49075113	13.52525569	13.43691125	13.32775107	13.56872952
ACTR2	11.7333733	11.65321967	11.62622485	11.66022655	11.59116722	11.48116126	11.72687641	11.63328635	11.78737939	11.69592881	11.719457	11.59256836	11.63982261	11.63940601	12.22398115	11.71522494	11.32479063	11.56022759	11.72182439	11.62581776	11.74408585	11.45879257	11.53498337	11.58723025	11.59687006	11.59626611	11.3451037	11.74926162	11.13258653	11.82102604	12.02614302	11.4560647	11.80309478	12.26636919	11.55738588	11.66892357	12.0354593	11.68968148	12.45537767	11.9661924	11.90395679	11.75637758	11.89297344	11.67243803	11.93026498	11.12984181	11.74861982	11.65474375	11.01852757
ACTR3	9.865453849	9.821490348	10.36289326	10.56124126	9.799199703	10.06413184	10.46922791	10.12625464	10.15624159	10.25734032	10.21239092	10.35828454	9.711380385	10.11945747	10.77153088	10.19592817	10.12399633	9.777847155	10.62612763	10.4892231	10.24272396	10.26583596	10.4054603	9.839008758	10.01560133	9.492603795	10.2383108	10.60007088	9.600501623	10.21584189	10.3827606	10.06238363	10.08592896	11.86098363	10.57342438	10.37127164	10.99822336	10.49620297	10.67932077	10.38934465	10.36218305	10.85006764	10.195979	10.28412945	10.16470499	9.262425235	9.778488586	9.969366616	9.140015604
ACTR3B	7.418632889	8.800376141	7.842757135	7.997211011	8.842413108	8.288676816	7.892197062	7.98606858	7.978538005	9.575570875	8.988822776	7.888255987	8.433136484	8.11973663	9.490049468	8.403127423	8.258802675	8.126688055	8.430305614	8.180898704	8.380559486	8.03149265	7.414436761	8.562119059	7.945041313	7.784277213	8.044543697	8.57737085	8.527914746	9.298058302	8.170767523	9.248108057	7.982557927	6.132624952	8.710790137	8.815567489	7.814469965	8.330716325	9.444302719	7.9446514	8.230784192	8.230905547	8.191331449	7.646151659	8.215799911	9.277017682	8.755830809	8.493027554	8.155149396
ACTR3C	8.295303622	8.937967289	8.235970136	8.038041623	9.065516523	8.645383146	8.354008114	8.258380913	8.537684227	9.818281737	9.646284619	8.305047836	10.16521049	10.54801308	7.99351874	8.39895075	8.714955706	8.340257722	8.456475273	8.948725289	8.353784983	8.318111775	9.657354949	8.773557898	8.832359764	8.51326716	8.668949605	8.921412175	8.576694766	7.775189157	8.830689831	16.52511822	8.275201854	13.68705127	8.312669231	8.094841969	8.446530079	8.757264123	8.637789144	8.96707357	8.218365875	8.430652229	8.424248768	9.28201296	8.252526897	8.581997243	8.49024891	8.176782694	11.07905584
ACTR5	5.449947777	3.895243861	5.498070889	5.899914779	4.853348354	4.429167612	5.179780309	6.355162819	6.365070087	4.757900267	6.427429964	6.327065009	6.476484557	5.651524718	5.450249964	6.485274815	7.676245156	5.683722219	6.269672574	6.770927725	6.359407699	6.548238523	6.113433433	6.070894714	5.332463362	5.031094525	5.96137332	5.744582183	5.96511179	5.098430722	6.611912263	4.360056616	5.482954758	3.357653334	7.431343083	5.938843233	6.347428019	6.242749785	5.028277919	6.250377272	6.259053631	6.992042245	5.694427802	6.640571529	7.580615665	5.288430292	6.345393504	6.556527579	5.69871854
ACTR6	9.99925782	9.683211452	10.0740773	10.20271698	9.749788261	9.31448521	9.846683808	10.03341707	10.02887459	9.680021009	10.19484104	10.21657907	10.30338193	10.05498393	10.18906352	10.13013983	10.00310421	9.981372016	10.03542216	10.12284925	10.22806067	10.16143429	10.4057367	9.812000315	9.562381719	9.678594948	9.835242058	10.17642082	9.469469931	10.15955736	10.52424285	9.147270249	10.28511969	7.882107434	9.86092614	9.93338975	9.915386041	10.30026146	10.55011283	10.4534493	10.15383651	10.41193592	10.23531844	10.74657587	10.28704204	9.658822914	10.26972662	10.55243499	9.700656912
ACTR8	9.377650458	8.930599515	10.21594544	9.785138654	9.30040124	8.905181103	9.677181469	9.275480118	9.757352366	9.714878919	10.0172394	9.902068691	8.986154545	8.746040768	10.52926167	9.316136684	9.190317521	9.525655825	9.899484429	10.02758271	9.485545562	9.838372589	9.236127852	9.527729333	8.52199243	8.920060131	7.859167805	9.689592559	8.899896545	9.04072215	9.144161359	8.724553679	9.029908274	8.012596645	9.860499667	10.15872665	9.439923678	9.456213506	10.46785554	9.34912282	8.959071791	9.999527328	9.098750442	9.152511371	9.347396081	7.306572926	8.998319554	9.034201303	8.615880033
ACTRT1	2.389616466	2.479743317	2.464061466	2.567717591	3.466006278	2.800687539	3.21991916	2.107093598	2.427947566	3.459084475	2.773833049	3.430557727	4.405954498	2.060093491	3.560234808	2.14756515	2.875133772	3.0686653	2.930576123	3.124718739	2.094180682	3.559877996	2.108455187	2.92524831	2.158794297	4.027244514	2.634428408	2.068149954	3.347333576	3.160190343	1.981377631	2.00990195	3.068889063	2.731397366	2.681960292	2.01582052	2.016411481	1.991327401	2.566767633	2.065713751	3.594634857	3.918796613	2.041460031	2.063081823	3.023257197	2.136935269	2.135090052	2.143546492	2.002706264
ACTRT2	4.943686872	4.618100693	5.17310595	4.666409056	4.753243484	4.72498368	4.381706006	4.85420238	5.492900466	4.455471333	4.853417464	5.513838823	5.0273767	4.923386721	5.25929543	5.303132722	5.478463949	5.03091362	4.257101639	5.205230565	4.961347104	5.047983888	4.634143135	4.986105163	5.537674198	4.822493483	4.847046016	5.019949788	5.206659832	3.415598832	4.84536339	4.306086472	5.185343433	5.038396872	4.944743144	4.740623376	4.750703101	4.623693301	4.927212795	5.139241586	4.987040446	5.015459246	4.857047368	5.173048059	4.985846055	4.756820305	4.616254173	5.008644356	5.087849771
ACTRT3	3.796993202	4.005074425	2.389683723	4.901646717	4.030103075	5.306227502	5.343561282	3.067131524	1.935032195	3.744973571	4.27630985	2.090461239	3.97869925	5.487754021	5.32751203	5.089584973	3.973872114	4.273061006	3.976080166	4.61726972	4.84205846	4.787038862	5.512087072	3.337303975	3.566368538	4.618990206	3.184639408	1.878955052	2.921571603	5.336209872	4.882049811	4.647776229	4.002740976	5.145406336	7.10824899	3.294813404	4.781026132	4.992983275	4.84614569	5.024457364	5.809351058	6.76993466	4.81743913	4.719128319	5.564510758	4.011666679	4.615163064	4.835609128	4.916845316
ACVR1	11.75743243	9.853162831	9.428771646	9.924884494	10.02433764	10.43829819	10.11491095	9.884580647	9.83069162	9.623234807	10.35797692	9.633982729	10.00921623	11.2605942	10.11631006	11.48324553	9.015066479	11.25015859	8.904655591	9.748277167	11.74273468	9.510097859	9.849775951	9.025367456	9.900956281	11.18952519	8.760114077	9.771620417	8.444482525	10.02780053	11.54548785	9.817045782	11.17697134	9.658524218	9.162149972	9.100275968	9.873360368	9.716174032	9.857798451	11.55682335	11.31547163	10.03244619	11.38636151	9.946650425	11.1736619	8.734945547	11.52329247	10.94517307	10.53683667
ACVR1B	13.04395618	12.01578828	13.58994538	13.37695384	12.45115467	12.81320788	12.78581787	13.47926376	13.90307172	12.97766727	13.26801541	13.40467183	13.74383219	13.24915	12.69724751	13.38451221	13.25587307	13.62657006	13.58630205	13.49123052	13.64461973	13.22722231	13.54949338	13.57204071	12.82098475	12.34802794	13.98187569	13.42942078	13.1638364	13.39983987	13.01320632	12.21619458	13.43277947	10.88081307	12.47389018	13.96186157	13.18442622	13.15889398	12.44824226	13.12692712	13.33275427	13.19120104	13.35124009	14.06453829	13.53462091	13.50755346	13.45950358	13.37063226	12.99607033
ACVR1C	9.297618763	10.09399875	10.55786762	10.85134466	10.37316576	8.839262527	8.121846405	10.43388134	11.90954019	3.877676516	11.40920174	10.25641315	6.895320238	11.08056482	6.972694189	10.95072274	9.637717201	11.58883495	8.86239087	11.01815796	11.42167875	9.210240402	10.94496827	11.25170785	9.763838297	7.007181137	10.53632824	9.893112426	7.799003632	11.1332588	12.07121028	8.021056521	11.09697479	2.011588018	9.56148266	5.309219889	9.507999844	10.13091186	11.0172047	11.33138369	11.11980706	11.32749323	11.55361644	10.71746193	12.31638583	11.01455181	12.16429986	11.60376677	8.859129895
ACVR2A	8.382164845	8.50613809	7.275823393	7.37131391	7.938081578	7.939250216	7.966185803	7.330421272	7.690240117	7.578568139	8.536107179	7.580512551	8.41746189	8.272812112	7.931560155	8.529315914	8.481949976	8.654680833	8.055322743	7.596481201	8.621520593	7.652768723	7.592773368	8.033390644	7.326561122	8.320859182	7.890091997	7.663287739	8.014657771	8.143329209	8.585468256	7.405843948	9.050950707	8.384552677	7.592333799	7.395148866	7.507634536	7.660243149	8.275625828	8.828301572	8.80527953	8.058499677	8.256909614	7.751717288	7.960549995	8.567353717	8.737653621	8.493151693	7.648587749
ACVR2B	9.902697845	9.159419682	10.09750642	10.06707797	9.673059118	9.530066354	9.67399975	10.02685852	10.00608853	9.9597973	9.995249415	9.764399395	9.900085913	9.648662066	10.4776643	10.2441048	9.925117072	10.05353516	10.34485354	10.14550887	10.08344376	9.860848657	9.920946833	9.696800983	9.393974034	9.909503188	9.484400597	9.710459078	9.35161194	9.963169015	10.04982031	9.161288286	10.1624302	7.093108118	10.30259369	10.72197569	10.19050505	9.276765334	10.77708583	9.925296212	10.17114877	10.07512052	10.00853143	10.14312683	10.41099886	9.564642472	10.15790754	9.625825549	9.23015074
ACVRL1	9.313006237	9.344381731	11.34028114	11.07304557	10.3417325	11.64493889	11.84413041	10.82286745	10.46347766	9.257392924	10.18145913	9.854364404	9.269478156	10.22717906	9.226918481	8.593562823	10.19533238	8.500293141	10.45821377	9.902792051	8.125523392	10.18906352	10.45281484	9.762419453	12.93419063	10.18390244	10.62099044	10.64056233	10.36218305	9.814646174	9.529702458	12.09780087	8.799353011	12.62624211	10.8291316	11.69592881	11.98827567	9.993324467	9.84229697	10.00740582	9.722919051	10.27079796	9.239381466	9.832074644	8.490169435	9.332923362	8.842531719	8.611052181	8.954541577
ACY1	9.524791952	9.39828619	10.62307841	11.04246405	10.25529772	10.46457834	11.38014825	10.92376434	10.71399412	9.63061138	9.826148564	10.95198125	9.773853859	10.01301427	9.713503434	10.1732224	9.280988824	9.686097673	10.7754073	10.74425812	10.07512052	10.82584961	10.69520091	10.187519	10.73004504	9.615153303	9.971363216	10.86383294	10.61200392	9.472379931	9.568803963	9.73590246	9.103594164	10.79919148	10.61931612	10.45797433	10.6106142	11.19855649	9.653732794	9.951444757	10.22043407	10.39270752	9.943986688	10.95477642	9.69458321	9.050202965	9.813570067	10.13044309	9.530947709
ACY3	13.69443989	14.1885091	14.02685517	13.37985527	13.46979536	13.46331209	13.05535229	13.55539567	13.45739997	13.43738574	13.67709328	14.41557945	13.45739997	13.9124729	13.79980965	13.33329526	13.45268649	13.73416704	13.80461076	13.86960793	11.37298289	14.47122838	13.6652784	14.09490464	13.908301	14.50417283	14.4099384	14.3095055	13.88413675	13.99898512	13.34385987	13.49427721	14.02685517	13.45326009	13.70362321	13.87265189	14.03325412	14.42846101	13.75145167	13.54996251	13.54563974	13.4456424	13.84935029	14.4090764	13.95924383	14.24503504	12.86598342	13.79682415	14.89638625
ACYP1	10.71296738	11.29870749	11.46171084	11.57587715	10.73240847	10.29248975	10.19730328	10.93458762	10.86221505	10.44307315	11.27375641	11.25202661	10.81779209	11.2323136	11.83136886	11.12227983	10.45431806	11.12689069	11.47502101	11.29460029	10.83671098	11.19535002	11.06707189	11.39416788	10.58988599	10.85101674	11.24769301	11.19835353	10.77453509	10.52963048	11.28207588	10.24375457	11.12066329	8.261531633	11.18471503	11.62930153	10.88081307	11.11927389	11.3066398	11.10985881	11.19464873	10.95477642	11.37208186	10.67172419	11.25202661	10.49594476	10.77153088	10.71181013	10.16910804
ACYP2	12.41918703	11.9848322	11.84595913	11.97255991	11.83270238	11.03296664	11.58474421	12.24732187	12.45537767	12.6463601	12.58219281	12.43046064	11.56388344	12.07792143	13.13681234	12.37439283	12.21968047	12.15429023	12.40555505	11.94161289	12.07508117	12.33828846	12.30427835	11.85862418	11.37678859	11.789571	10.71077224	12.46090807	11.5704947	12.60509645	12.08562248	11.50867014	12.3182017	9.487231377	12.26409543	12.06464612	11.43973556	12.53156646	12.57461641	12.37609776	12.28278997	12.72729066	12.07763893	11.7016421	12.13152439	10.47992711	12.39316187	12.13074895	11.73639212
ADA	9.539986369	8.156578951	9.245321512	8.948524588	9.282686672	10.97029452	10.0239399	8.425967173	8.802785867	7.979177073	9.971459457	8.300558268	8.679198607	9.870565942	8.455033925	10.15705897	7.795053872	9.710633937	8.58875634	7.725792302	9.301272865	8.88223852	9.661439685	7.572092935	9.903076283	10.16312848	8.26088156	8.357844393	7.690468658	8.753730362	9.348674145	9.914113816	8.44325964	12.75664129	9.297998802	7.902806098	10.61326913	8.106869184	8.857274116	9.876221377	10.26912426	8.603904169	9.340461544	9.032289456	9.716438706	7.429161663	9.781910741	9.737133113	9.607902566
ADAD1	5.027156032	5.730053605	5.350406951	4.746641256	5.553332532	4.900808364	4.416541974	5.029297584	5.19242954	5.006863495	4.096587819	5.102775124	4.811964426	4.972673195	4.12481914	3.82653492	4.51348229	5.285253574	5.376877996	3.575189734	4.960786736	5.092827761	4.912647383	4.898480998	5.143640967	5.11449567	4.823296288	4.326611144	4.859536407	2.044926926	4.004323651	4.445824049	5.443081167	5.576411297	4.37778007	5.172980487	4.185524058	4.803181482	5.679645674	5.195274901	5.540423904	4.521982617	5.139119195	5.997910879	4.921002026	4.67918599	4.351191258	4.69481683	4.581030318
ADAD2	6.458483344	7.159556037	7.422273538	10.18252854	5.897608232	7.675124032	6.530874183	10.13855787	8.591798088	6.634261268	7.529017987	7.532498178	6.469049232	6.736726224	9.231964399	6.643241876	6.419422664	6.46423899	9.42140379	7.051791596	6.694513244	7.585542145	7.013495514	9.878758724	6.896295094	7.13745141	6.510509626	7.667135567	7.516806869	6.248449684	6.964545362	7.459782896	6.7877799	6.6552402	7.156127185	10.50907274	9.065352818	6.876127969	6.890910399	7.117125919	6.787172588	7.004972072	7.085618839	6.654868969	6.850391972	7.206464488	6.395943934	7.00113442	6.732545883
ADAL	7.250693935	6.841300264	7.06525643	6.931602964	7.280601288	6.617243441	6.928935298	7.162435725	7.255150576	7.254586792	7.185208502	6.778848919	8.056315871	7.287337038	7.519652905	7.290456435	6.780711312	7.171297912	7.034842064	7.117956568	7.276727393	7.455692319	7.424730593	6.587373996	6.787935987	7.3409684	5.338034599	7.310656747	6.594088614	7.597003857	7.58323538	5.542716123	7.36693766	5.935492914	6.855801662	6.778541842	6.388068431	7.125422389	7.675375505	7.918303637	7.279082768	6.884122905	7.022233127	7.706035021	7.260215829	5.676242837	7.716694809	7.885116961	6.695409382
ADAM10	8.2273839	8.286195362	8.135541084	8.39556039	8.341882072	8.963388019	8.22445038	8.469029522	8.617476594	8.093395499	8.385925041	8.910662512	7.829393396	8.13657945	8.121438634	8.691233562	8.472117436	8.235163664	8.838904762	8.667573794	8.616328505	8.35630006	8.816748406	8.705287262	8.574654012	8.188402352	7.984080811	8.949036118	8.867566057	8.099205166	8.456737031	8.4172047	8.397476415	9.208155988	7.99665941	8.77122023	8.686776012	8.690109579	8.389113092	8.390799506	8.188157979	8.707841541	8.51162776	8.307990121	8.390224832	8.611231124	8.966451551	8.475952968	8.211364263
ADAM11	7.99042278	6.924624466	7.406966643	7.977520606	7.961752672	7.490460609	7.604199546	8.109873377	8.30145875	8.31616713	8.337011283	7.403528471	6.73966864	8.529784906	7.561482849	8.958121062	8.15340658	8.552671132	7.94086103	7.973727236	9.033381731	8.280824285	7.341794226	7.456533709	7.465623879	8.286234534	8.868527744	7.160015688	7.178628067	6.364690492	9.341417273	6.517601462	8.444389955	6.406544816	8.098053042	7.440611409	7.574267996	7.363401001	7.895407444	9.246979322	9.246136648	7.281771704	8.064838298	7.282441519	8.341370124	8.264698467	8.748321402	8.60025782	9.020543735
ADAM12	1.952234414	5.583907746	1.985318484	2.446899984	5.99328003	8.481949976	4.415058299	2.549953622	2.006522858	2.026452391	6.108583914	2.136901069	5.979544971	2.022980455	3.82621593	3.932596526	4.478906146	2.72051017	2.312692754	2.184820428	3.71135762	1.986937942	2.600816389	1.995637657	4.739223789	6.324809791	1.955251288	2.202739384	3.080416153	3.720640499	6.249760426	4.097562694	2.090741453	11.42222403	4.560710856	2.677145942	9.719451997	2.347162571	4.415125408	5.445774493	6.347921971	4.046124878	6.209613748	5.209412193	2.064352664	7.678910938	4.177998494	2.111373832	2.735750436
ADAM15	12.74097244	12.07375648	12.82244274	13.62937623	11.87025884	12.87245873	13.00865215	12.89845993	14.22895689	11.70060217	11.69119761	13.4564379	13.02067369	13.37985527	12.45435476	13.01235819	13.31966341	13.16508348	13.45683685	13.53414094	12.42219154	13.34246277	13.39983987	14.06669799	14.14114419	12.82548078	13.44763808	14.11599894	13.82666849	12.85419401	12.99439151	13.87410633	12.95875073	13.29466034	13.33227911	13.61152782	13.82440558	13.43216224	12.50731164	13.7059646	13.52642534	13.91791335	13.27161081	13.40031285	13.04909676	13.53414094	12.99893541	13.20191781	12.2792013
ADAM17	9.473146214	9.340059508	9.657587112	9.922659507	9.37044812	9.61080701	10.13615032	10.01028737	10.02031818	9.739827257	9.642388315	9.649063584	9.548662048	9.91811272	9.929971924	9.282372451	9.20803248	9.376984112	9.905779359	10.07568627	9.700568301	9.555030561	9.704679788	9.756710809	9.68458472	9.894420153	9.215850724	9.81791083	9.269019297	9.623950907	9.372643186	9.600430016	9.378597494	10.42745798	9.605193485	10.04142491	9.731638892	9.706651109	9.712808237	9.371857136	9.802910363	9.688645994	9.802005475	9.62183661	9.734775307	8.687003425	9.534049515	9.516470367	9.209712585
ADAM18	1.963811357	1.915097565	5.862579167	1.967706197	1.88438623	1.907190632	1.91643755	1.935960477	1.996746278	1.93969113	1.910156956	1.926419292	1.928286627	1.944430356	1.903086404	2.017937238	1.954884312	1.909673915	1.905717947	1.93465877	1.940802678	1.936364192	1.954069504	2.142529003	1.98251975	1.936441042	1.955251288	1.92042363	1.918852667	2.044926926	1.946832157	1.902911893	1.944133893	2.011588018	1.930404963	1.918744418	1.94430115	1.908998393	1.937456091	1.979064954	1.95038439	1.908283055	1.944419707	1.916021007	1.956064	1.930275825	1.982912952	1.944926789	1.919478906
ADAM19	7.119631607	8.468502811	7.734883458	8.45423106	8.84762233	10.60226584	8.504058852	8.081916097	6.767027776	7.85486218	8.136494487	7.374817054	7.316354221	7.870339687	7.379157257	6.55566798	10.40879463	7.014042619	7.434157835	6.450687232	6.37499101	7.304224189	9.139193628	6.595370997	10.09054344	9.141907576	9.637875611	7.680948795	6.678353504	7.203521186	8.433653558	9.307342287	6.525747997	11.62065083	8.867566057	7.255133179	11.7713324	9.018243825	8.427035913	8.651930005	8.354863656	8.515880795	7.536533215	8.2273839	6.71401005	6.548473254	6.589472776	6.457464606	7.124061721
ADAM2	2.038690753	2.001120649	1.985318484	1.967706197	1.922579879	1.961115236	1.935980995	2.054241849	2.076535899	2.01585516	1.988465318	1.990843858	1.986136702	2.016707683	1.973933894	2.10636388	2.05995437	1.964680985	1.959867266	2.062326983	2.023499741	1.998069252	2.048252508	1.977766889	2.075483763	1.991108661	1.955251288	1.990404989	1.989676193	2.044926926	1.928644812	1.955573942	2.023738549	2.011588018	2.007906649	1.98375253	1.980765553	1.954480506	2.011353813	2.02501381	2.866845784	2.003487681	2.005387064	2.019843476	2.018208698	5.75612186	2.081123456	2.079717311	2.07745309
ADAM20	6.299986479	4.904433683	5.580794786	5.03822839	5.125590181	5.285466933	5.902201734	5.717517413	5.588790945	5.482201096	5.180811962	5.123423671	5.823132863	6.413976722	5.909067935	5.903347506	5.67752497	5.709665844	5.612910831	5.621601288	5.879214846	5.067133078	4.358376364	5.554523116	4.855563276	6.098092068	5.134881386	5.295902795	4.890087644	5.00911638	5.720523102	5.190200662	5.572188223	4.948681776	4.993199524	5.820817791	5.225531549	6.121866262	5.321488555	5.714399775	5.522158021	5.219722558	5.616578346	5.06107639	5.783085453	6.337713312	5.931449938	5.638437247	5.527470541
ADAM21	4.6144257	4.534571724	5.376226954	4.742351233	4.734748978	4.575872549	4.591014253	4.341390514	5.09571358	4.137138593	3.77795281	4.389073729	4.086033372	4.232323494	3.466891812	4.550912177	4.223300032	3.040865664	4.544062281	4.473444879	4.303127433	4.766982429	4.210279461	4.442356967	3.875164036	4.427743217	4.385289756	4.294835364	4.078249117	4.12203607	4.222605488	1.906795545	4.510502253	4.600745451	3.396807155	4.152793095	4.240558607	4.514214381	4.289651254	3.832242251	4.825580835	6.504466702	3.212224309	4.605065934	4.373449193	3.667074252	3.818178389	4.265321924	3.236683085
ADAM22	9.938459362	9.325469958	10.01176224	10.28628013	9.36777638	9.276304773	9.001526398	10.49882504	10.92409333	8.633899963	10.47640909	10.4800554	9.566660529	10.63873605	9.792558118	10.37238091	10.29820444	10.40309889	10.34028643	10.88081307	10.50044704	9.903245776	9.159978394	10.69205342	9.899999234	8.190120018	11.09548907	10.87506531	10.62267513	8.842294141	10.97942321	8.243508626	11.19778521	3.927412632	10.20068937	11.65729811	9.835489151	10.76797545	9.983403425	10.93040865	10.68266381	11.66641255	10.43568476	10.6516036	10.60568997	8.266935513	10.90011471	10.21251265	9.951526025
ADAM23	6.572175985	8.129128762	9.462796489	9.733411679	7.865336331	7.636125997	8.554689699	10.33367286	9.525791124	5.477898791	9.354297036	9.547242452	6.401881879	8.085643885	5.467486551	5.764449538	9.584819674	7.376369757	10.10219756	9.511699407	8.165667614	10.21512103	11.01609107	10.6506027	9.630940558	7.019427823	9.69450029	9.975286221	9.34746355	9.876119423	8.69410344	9.52707448	8.427466359	4.271907028	9.404812024	8.909869222	9.61468704	10.09302055	7.839784465	9.383610999	7.592691116	9.652616767	6.787362099	9.222697516	7.532352269	9.382306692	7.684116748	8.812544942	7.562210263
ADAM28	7.437155034	7.734462846	7.730341386	7.48935587	8.067147309	8.709978368	7.565022209	7.614313816	7.489042441	6.868874875	7.148427897	7.307200933	7.26869341	6.988975275	6.822836046	6.959825481	6.605342438	7.310735185	6.965742404	7.178866712	6.731854372	7.683591184	7.07847977	7.361847819	7.080528592	7.33510301	7.603495709	6.926819693	6.425935778	6.925225487	6.567399023	6.36567911	7.595434067	7.03897939	6.77130271	6.9018382	7.102916405	7.169595794	6.527633643	7.009973923	8.051710645	6.941558585	7.997393181	7.181084704	6.972969717	8.977086426	6.326553563	6.553674706	6.632836028
ADAM29	1.913569357	1.910416497	4.81853703	4.685015755	2.32360748	3.310277927	3.772898694	6.266898641	8.204342112	1.975344432	4.739602573	8.53030008	1.93658587	2.556970772	3.561522117	1.955508574	4.163811197	2.586443129	7.817763002	6.391599992	2.655811333	6.714611575	6.898516517	4.173424101	5.304077504	2.669181647	3.182764555	6.270846517	5.240570239	2.044926926	6.97241641	2.026912457	2.854530534	5.365562258	3.513519408	6.888497519	6.691789901	5.541757424	5.99613225	2.077875865	3.306892893	3.680306891	1.927661926	7.160530593	3.567187401	4.703993284	3.236683085	3.250296283	2.500474044
ADAM30	9.274984954	10.28245239	9.377515764	9.263267322	10.28067658	10.14560767	9.796318417	9.757983666	10.23891504	10.73435567	9.817577949	10.02618149	9.507291868	9.335684371	9.33258773	9.317331974	9.832564163	9.400612321	9.718694401	9.18608017	9.05188254	9.556446233	9.673536318	10.11760318	9.358115203	9.474278644	9.670648674	9.57506459	10.52174948	8.565373053	9.080080709	9.358937257	9.589063661	10.55178451	9.740313524	9.450560356	9.254630588	9.05501242	9.434297684	9.483709119	9.388537893	9.44363691	9.076997969	9.747124148	9.104233176	9.898311045	8.914672151	8.887054028	9.87171028
ADAM32	4.206722788	6.173460626	7.119910327	8.089076568	6.508356151	6.127146732	7.872137496	7.717878849	7.490616435	3.70156276	6.741389885	7.963795484	5.332589882	5.452630336	5.586920296	6.47013257	8.394133242	4.808787549	7.865998668	7.826800886	5.305770427	7.491836418	6.842777	6.560560743	7.014920471	5.61588443	7.654307054	8.104875104	7.873656111	3.940560453	5.571048276	5.552765439	5.648479906	6.341054721	8.37909817	6.483902049	7.180072816	8.118328434	5.061610238	5.732126982	6.034398721	8.59433405	6.804319526	6.201312808	6.266639766	9.305815011	6.251818018	4.803806503	5.868497315
ADAM33	6.15271283	6.299358954	6.420794458	6.208125105	6.513604155	6.271396482	6.33693995	6.454326334	6.927863742	6.225580092	5.750376586	6.3234548	6.344050708	6.036909749	5.825732672	6.354382337	6.071437202	6.027065672	6.252735979	6.24928474	5.999202404	6.815551695	6.183975253	6.765389059	5.775629123	6.175303767	6.043336993	5.76806617	6.457685902	5.745032065	5.898844977	5.848292104	6.302086779	6.545898776	6.137134578	5.800882626	7.543451988	6.091770967	6.720199018	6.072289081	6.189711962	6.115395474	6.27254086	6.179542615	5.741414757	5.924406965	5.926105225	5.94129741	6.345094256
ADAM7	4.10716876	2.994936662	2.975469063	2.249368474	4.001111317	3.40283335	3.925506283	3.249870438	2.558618406	3.827743186	3.094655422	2.377065192	6.488633459	3.125899344	2.441655745	4.999158329	3.092424669	3.253719586	2.699224442	3.537585184	2.863175729	2.666904422	2.901508581	2.25972916	2.801886947	2.835089769	2.39770846	2.629840336	2.257874622	3.634625923	4.043243168	2.642788891	2.86327741	2.011588018	2.991824857	3.106562438	2.814166229	3.112253907	2.300139153	3.700625526	4.550460253	2.549398501	2.743833224	2.489601888	3.446697756	7.167562609	2.843667405	3.945492005	2.348911211
ADAM8	5.065735139	4.461106244	3.116591614	3.999412239	3.332764913	6.326683857	4.49475169	3.907177129	3.926216104	5.366493948	3.946491905	1.915444071	3.462364001	4.497478673	3.934453874	3.742283136	4.397404926	4.28547163	3.425875606	4.066113499	4.744220823	4.379378452	3.109173962	4.017688856	4.631355857	5.650349242	4.981559981	4.112534785	5.237135022	3.790540101	4.7989421	4.567542599	2.9950237	9.419045988	3.924806279	4.123480061	4.578661967	4.776166793	3.85049103	3.696325162	4.155752946	3.842194551	4.428317868	3.708056273	4.138656883	5.641137333	4.743402857	2.27754269	5.854436162
ADAM9	3.013901119	2.180116834	2.289102442	4.030694306	3.224028579	2.35529732	3.323387687	3.370998864	2.764469237	3.084872471	3.720554576	4.531377051	2.403882615	4.69233331	4.511696763	4.861569326	2.651972587	2.436438074	2.496917462	4.498717354	3.7973964	4.496948183	5.066965547	3.204849498	4.0795282	1.92562833	2.312353926	2.011889182	3.900306455	3.874749677	3.933702129	3.58477088	3.571655461	6.227063148	2.636647891	3.780908239	5.156312501	3.897821338	4.697180814	5.287779827	2.930177401	3.832497123	4.296291565	4.730022961	3.598618918	2.314834929	2.315756843	3.655358109	2.518938447
ADAMDEC1	7.664893174	2.66777064	3.441514312	5.249924061	2.168587652	7.814927831	5.043590875	2.086836919	2.097618975	3.634064908	7.821466556	2.939974612	6.280908872	4.232260423	4.196723911	7.040998408	2.095233575	7.33921762	2.18465388	2.112424702	5.134404939	2.028758269	5.541757424	2.248455426	2.100254514	8.802302354	6.423649552	3.891101404	2.020125584	7.07657247	8.988114896	3.251186894	4.854131211	9.689660077	2.046106337	3.420219491	6.003477728	1.964766598	6.486507198	10.07531601	10.21239092	3.760192179	3.603056965	3.751002518	2.036253964	4.302236096	3.884561174	2.297229261	2.430238447
ADAMTS1	7.981333981	8.172536428	7.925671813	7.99042278	8.167496853	8.305239028	7.810658963	8.348216643	7.879688893	8.598658034	7.784730264	8.310378493	7.609419952	7.706751985	7.27645948	7.017827823	8.041220465	7.489623183	8.049883249	7.366513157	7.276141488	8.002918778	7.734033087	9.020950745	7.374249714	7.786847756	8.302051202	7.450262951	8.585650371	5.988707112	7.397642742	8.158008957	7.789386419	8.76568185	7.822725905	7.43273381	7.424882698	7.386188628	7.48889318	8.050434281	7.733722032	7.720023791	7.421474114	7.674966301	7.382857295	7.724911625	6.994540962	7.621596986	7.975185579
ADAMTS10	4.59094131	3.464020975	4.416207549	5.044467812	4.242475876	4.60300987	5.419217896	4.867503751	4.245257741	4.707931999	3.707280352	4.184294697	3.538650214	3.462849853	2.403563672	4.324487744	5.479928295	4.072785507	5.29927518	2.642291502	2.86825449	4.703719172	4.465374525	3.989726713	5.796251833	3.065452336	4.698388063	4.943013135	5.762296011	3.429187247	2.761237454	4.572231165	3.019712309	5.491856153	4.646115667	4.172048049	3.730349706	4.523160861	2.610208352	3.48027054	2.289637764	2.539250489	2.859606722	3.152585861	2.410107739	3.849371463	2.813871324	2.763087161	4.355209973
ADAMTS12	4.124749227	4.38565124	4.793246975	4.076300428	3.713403404	4.045166419	3.448631279	4.543580896	4.815240187	4.325685209	4.86518485	5.370294755	4.696385135	4.965913738	4.777661727	4.54171087	3.493787977	5.016261403	5.287139611	4.727979634	4.898157036	5.178338638	4.052774876	4.862984019	4.624990611	5.195722541	4.435907292	4.658111237	4.760575194	3.992395772	4.88714427	5.184235295	4.304641381	7.768185205	4.450047216	5.298077839	5.958971686	4.844236146	4.16921599	4.104077235	4.111666662	3.798495592	5.053029496	4.986035028	5.312723466	6.021372277	5.251615026	4.892620102	5.155661294
ADAMTS13	11.22128242	9.996497949	10.25393441	10.34783233	10.43568476	10.77752786	10.52524596	10.55318223	10.34475623	8.595053157	9.194118059	10.0468393	9.948205143	10.60883237	8.877777791	10.9590649	9.617335514	11.08780038	10.48442849	10.42087625	10.99700327	10.04716115	10.4633644	10.64524723	10.49076159	11.04369228	10.19826706	10.14365609	10.46771086	9.924051579	10.74713251	10.01057995	9.994960771	7.9135236	10.041331	10.01301427	9.718620428	10.3898963	9.27923202	10.57733735	10.45393105	8.992660669	10.31722783	10.33802624	10.65632105	10.95477642	11.03135533	10.59300196	11.2605942
ADAMTS14	1.955424786	1.958640055	5.185231682	5.722933809	2.343077564	6.778102878	2.737533714	2.121046866	2.097452871	12.27452792	4.023479397	3.643778441	2.010630741	2.030033469	12.16613433	2.065734028	2.055876404	1.997255307	2.037977433	2.197190013	2.997590578	1.989822354	2.639037432	2.59741238	3.474541818	5.258502393	3.367202853	2.214764895	2.042368422	3.23626156	4.961553614	6.567527623	2.096717397	11.16097548	2.09217576	4.214071131	7.517367648	3.351762482	11.4822385	4.045091693	4.34766088	2.342115282	5.950061255	2.167399395	2.071950715	2.10649982	2.097600841	5.03480859	4.383439371
ADAMTS15	8.13236649	8.712104611	8.235163664	8.226037649	8.558659163	8.770137536	8.272187472	7.96823915	8.111151448	9.276442046	9.375119633	8.347367111	8.144856078	8.247342465	9.369895609	7.926727357	7.987354544	8.187250138	8.175541845	7.823036509	7.500417343	8.288676816	7.758998247	8.040084618	8.172044156	8.206474673	8.286001221	7.797298662	8.148267379	8.422802659	7.45415153	8.236535104	8.203609053	9.307149273	7.966804814	7.809350458	7.954598178	8.084761191	9.078916452	8.21428005	8.246259382	7.80965748	8.271035918	7.930567304	7.93367237	8.157756866	7.539926474	7.544364876	7.8877259
ADAMTS16	3.802827255	2.273236689	2.384180569	2.85744286	2.456502689	2.631102517	2.559401741	2.046583605	3.837875906	6.080727567	3.682226545	2.860244429	2.008575902	4.94357479	2.036547974	2.072200182	3.530621396	2.051556754	1.934126319	2.051455487	2.156981892	1.948628981	2.058648086	2.035037184	2.284870092	3.012319518	1.955251288	2.227940002	2.729150865	2.044926926	3.81199815	10.4179792	1.996857131	7.456323904	2.000268697	2.695155107	2.041369248	2.075765189	3.688923832	2.027160873	2.036804917	2.036238544	2.017967516	2.016655412	2.071854219	2.057165482	3.352154459	2.062619971	5.567737597
ADAMTS17	4.140895639	5.423372518	4.112147712	3.376765584	6.729242219	5.69211156	8.457808745	4.529728625	5.365622735	4.418971286	3.424620848	4.012516691	5.275402056	2.898714368	5.884874405	2.769371825	3.095089079	3.86836684	3.633441221	3.573234871	3.908739109	3.284049708	4.39335862	3.509478117	4.802327174	4.473514145	3.159797067	3.752832696	1.979698567	9.815596373	1.901526875	7.041428698	3.331539667	3.293402077	3.834389196	3.598970574	4.026763178	3.655908332	7.496888083	4.611945031	4.389011295	3.07640016	6.244013389	3.501412801	3.995302741	4.109928334	2.981988927	3.880924539	3.299125287
ADAMTS18	5.275874019	7.524524998	3.193472993	5.464669648	8.170721702	8.524395764	8.145316482	4.189430799	3.115430019	4.281303407	8.910031109	4.116770423	4.359689633	3.973394439	4.566539282	3.712430009	7.833166411	5.086870154	5.87263976	2.445988052	5.300080882	4.896003554	4.460829558	4.33545995	6.040588393	5.443783064	7.5479545	4.151675629	3.936277937	5.284642569	2.721175639	4.429674906	4.952949289	4.530198632	7.496187243	2.269304759	4.578126049	3.577971919	6.066510305	4.667305385	3.644893551	2.711593384	4.724530609	2.520803519	5.265388221	4.812763741	4.273275184	5.397978929	3.998493928
ADAMTS19	1.995700504	1.944441499	1.985318484	1.967706197	2.859060785	3.526797047	3.672260925	3.945660865	2.032067257	1.957644551	5.994688918	3.419522327	2.734900989	1.9774994	2.085733561	2.050092473	2.033237384	1.949099444	1.936686832	2.010885869	2.14084086	3.713743702	2.030311429	3.398910549	5.812123156	2.208311806	1.955251288	4.3885753	5.548548641	2.044926926	1.897873783	4.018555291	1.979375492	2.011588018	2.009120864	3.564453418	2.643239101	3.718455629	1.967691875	1.94275748	2.720132367	3.082343655	2.485927213	3.877256706	2.367965689	2.018351358	2.025924392	2.030311429	2.650958278
ADAMTS2	8.391861634	9.60356963	5.330016224	8.36311139	9.57325212	10.49210844	7.353645195	6.583690389	6.57698203	4.046768833	10.42452828	5.169747277	10.08468293	5.825681165	5.91658849	7.620903662	7.555111418	6.367906885	6.224962869	7.425030036	6.696350344	4.283403919	8.25161329	4.490216779	8.464168487	7.272607675	5.651862765	4.609990416	3.612575311	5.323256287	6.057583252	8.132022408	5.749670605	12.13390045	8.40241401	7.084919699	11.71499102	4.826591132	7.078051088	8.346352179	6.888146567	9.325786929	8.681681005	8.639713401	7.713213708	4.722205742	9.67488825	8.951834818	8.125246389
ADAMTS20	10.13929247	10.43225841	10.15905012	10.18481155	10.35519131	10.42937112	10.25831205	9.781513109	9.707896793	10.95213156	9.435077853	9.494887743	9.430163589	9.846154388	9.512645763	9.491637252	9.941121665	10.31196223	9.690261512	8.966618262	8.988950078	9.845187869	9.288111004	9.807202962	10.29493337	10.13221358	10.31017741	8.993306537	9.991222128	6.537999301	8.945534095	9.588914904	9.918386705	10.94776172	9.607837768	9.575719145	9.407177499	9.244690099	9.718284563	9.450193468	9.716343088	9.299598459	9.501926693	9.327981628	9.60135385	9.834822302	8.994153943	8.788073613	9.509297582
ADAMTS3	2.156899297	5.303963207	1.985318484	2.805979831	4.546643618	5.285869094	4.164135972	2.90588148	2.392599979	2.124136114	2.141818569	2.250838029	2.19126042	2.205788249	2.254494066	2.259453277	6.321426954	2.156386007	3.803414697	2.483054097	2.559121956	2.090500268	6.046777807	2.156421642	2.688912799	2.75153447	2.594793509	4.83528354	2.165590188	2.044926926	2.384406033	2.480940778	2.207728775	6.671507815	8.257643656	2.138101831	2.957737591	3.734772133	5.905116775	6.811510965	2.23581182	2.354312973	4.526519932	2.29628428	2.291447985	2.279404869	2.624912893	2.533824228	2.131085361
ADAMTS4	10.41644368	6.104087505	10.67078707	8.314060207	8.035726364	11.82865938	7.114303273	9.494667746	7.947592677	7.123762377	6.984337579	10.56673857	6.140280727	10.72071742	6.361628212	9.305293003	9.357115581	8.104396338	7.829521882	9.236008512	9.849955358	7.946073923	7.453819209	7.547023818	9.887053854	11.52822898	9.235689008	9.446734475	8.418271294	7.937968212	9.028807286	12.08172218	8.534334981	12.40805027	8.173761618	7.295559817	10.92891771	7.269889923	7.863135981	10.01597778	9.657514873	8.405922673	10.53317715	8.017276651	10.64176763	8.29170672	10.59162942	10.34223139	10.77497635
ADAMTS5	5.265388221	6.7887652	5.659173398	8.490169435	6.473877998	8.275924397	6.928567811	6.630503372	6.785227665	6.133538909	5.362059575	7.475419387	5.984793431	5.217781718	5.563897676	4.034151257	4.382035489	6.3905108	5.240510366	7.926876919	5.414435197	6.025894764	5.036822427	6.511943249	7.524881246	7.998022099	5.930753632	5.643059008	4.090976215	6.486200456	5.016074286	4.480524873	8.88983777	7.954440234	7.820989308	4.444688486	7.846497704	7.602706778	5.99238383	8.77818516	5.719820566	5.796455899	6.597959132	6.32324308	5.46450443	7.12172251	4.017104132	7.611696189	5.601262321
ADAMTS6	3.317793315	4.664050862	4.313442867	7.269551833	5.208557611	5.078127775	4.670718146	3.293498079	3.470330885	5.188954804	6.345869002	6.456438796	1.924293956	2.841898737	7.817566661	5.71679717	4.43890297	4.965423456	3.274996041	4.992034967	4.122535868	4.239011702	4.111442051	5.271330425	3.809345079	6.805884533	7.078402249	1.972926327	1.902879013	4.680347266	4.179820069	5.122882977	5.911505909	7.550495541	8.094841969	7.428546849	5.550818967	7.628025719	5.078762514	7.265828719	6.88332567	7.247443166	2.711593384	4.626877885	4.29952729	5.914555269	2.994064219	3.074556582	4.022968125
ADAMTS7	4.446363796	4.902566118	7.292338964	6.657553601	5.455515864	6.378398416	6.276747976	7.799522897	6.778624996	4.143647063	5.910295229	5.6797026	5.11941307	4.290427174	5.110812008	4.734187107	5.924055784	3.584685746	6.071535939	5.874792211	3.098061095	5.294438024	5.473821006	5.434116261	7.870604077	6.769040741	5.65751765	6.406094341	5.155260546	5.028408993	4.817555103	7.00722392	4.151766842	8.652767105	7.04525791	6.15608506	8.758471046	6.06503211	5.010101987	4.403476897	4.260584097	4.532339893	6.240835432	5.723389369	4.0336073	3.653812299	4.6810552	4.695909834	4.101098953
ADAMTS8	6.719300148	2.620192433	3.380483432	5.015287816	2.475373582	4.511842511	6.877005672	4.587281619	1.986922424	2.068906994	4.135896488	3.959916601	6.362908912	9.270910778	2.652059466	9.47803894	4.545175423	9.022945794	5.108397393	3.910638985	10.03686697	5.155610444	6.724253804	4.967571338	3.851996736	3.972977653	5.811702984	5.143463064	5.541130954	4.447137731	6.355942824	2.24514998	9.847830049	2.011588018	5.047983888	5.722684874	5.728927289	4.655350163	2.581173603	8.124267425	8.117468034	5.428208018	9.243924059	6.175219823	8.875677403	2.033909667	8.726577062	8.84441307	8.261768771
ADAMTS9	6.732545883	7.845675936	8.043677525	8.235930397	7.506906786	9.588764243	8.136143504	8.386989831	6.577474108	10.0650158	9.510490914	8.786215958	7.710699276	6.863683312	9.884225813	5.77496217	7.216505874	5.997869407	7.616402071	7.401466365	5.501370621	8.210499998	7.499622171	8.318535384	9.393296238	8.935950819	7.906276247	9.777847155	8.767521118	8.137695882	6.664443291	9.167229631	8.220798674	11.00450801	10.5565089	8.728687139	8.456570892	9.45341155	8.923122946	8.342047962	5.833402442	9.34032747	8.870553676	8.785562269	6.008661345	6.430779774	6.194392999	6.150890388	6.738110173
ADAMTSL1	10.05283264	8.64008578	9.644603857	11.43583006	8.356895155	8.705941972	9.379666341	11.77901433	10.51909619	11.94849465	9.317272911	9.768266538	7.017532015	9.699333903	11.50730853	10.23801371	7.584230211	9.439153643	9.547034799	11.40977867	10.11933622	9.996851165	7.127873378	10.73110657	11.10591474	9.097028127	9.604515333	12.17484108	12.0385102	10.53025675	10.01861073	10.98527798	9.599221954	8.94793137	8.511442037	6.996430036	8.881923165	12.01852721	10.38203634	8.719353449	9.627498513	7.019837185	9.62902459	9.127965989	9.470422144	10.13386092	10.59191827	9.663661795	7.787963855
ADAMTSL2	12.47630035	12.70019548	13.01494904	13.6515765	13.23968518	12.71526568	12.90939288	13.19709699	12.80586481	8.744854042	10.91855459	9.914596282	11.28207588	11.13507675	8.736855629	11.67845189	11.76985618	11.83568287	12.50577	13.0369136	11.28225986	12.4157282	12.66995851	13.37695384	13.89099238	12.81954994	11.89851262	13.03081685	13.03364181	7.714874819	11.2915523	12.66821255	10.52226552	10.09321029	11.47426744	12.71783272	12.51409775	13.0211397	10.54883471	10.82523337	10.57342438	11.52556772	11.33276269	12.74889206	11.39027889	13.02704671	11.93051055	12.10856595	12.72174762
ADAMTSL3	4.460250116	5.611844811	8.040750848	9.124155037	6.271416702	5.26450029	7.226340026	7.114734047	7.330071236	4.774394059	6.623702828	5.850768854	5.97982402	6.223154352	3.86294624	9.228027379	5.329530219	4.267018242	6.125346995	6.757881403	4.549765636	7.818189032	7.938907895	5.466931902	10.34209957	5.19225445	5.271709067	6.504603243	4.155923527	6.903027381	4.709392726	10.42347521	5.330757753	6.561775018	6.044267585	6.022038205	7.944278742	6.208515533	6.167301542	4.947730032	7.260833446	5.647242084	6.39789737	5.800835283	5.795868738	1.893196467	6.77054075	4.522347407	2.917974411
ADAMTSL4	6.344050708	5.981166045	6.47627371	6.050044968	5.946747294	7.074549294	6.942451835	6.310892844	6.845976382	5.949305912	6.433560551	6.378352929	6.407667325	6.165706937	5.310715553	5.483307634	6.014328913	5.842226796	5.924100153	6.620287184	5.537674198	6.840904151	6.020611812	6.35747213	6.527216716	6.671991181	6.504549191	6.555872488	5.97892858	5.358772633	5.6721719	6.001132268	5.489654719	9.121902903	5.743712673	6.018430402	6.239363554	6.018833536	5.768595031	6.11490717	5.904833398	6.19957071	7.206914301	6.019361529	5.605530554	5.774747476	5.838887411	5.568165119	6.126706791
ADAMTSL5	5.124005403	4.986401864	5.051814239	5.140572086	5.517789308	4.759907461	6.493266849	4.29674379	4.4308766	4.658510574	3.508765335	4.001783973	4.853079347	4.583976582	4.212756174	3.934122181	3.539871717	4.705919836	4.388077321	3.874677466	3.21490221	4.998561845	1.920300022	4.468371072	4.562630595	4.302805657	4.862211279	4.28178518	1.883869925	2.044926926	3.544040852	5.069375167	4.781568657	3.846105354	4.208794338	4.442356967	4.764438573	4.248655102	4.608490225	4.282345386	4.962361292	1.878292098	4.813491854	4.522618521	4.51268224	1.864822812	2.445988052	3.235791342	3.547400821
ADAP1	3.383954335	3.374475475	4.255364534	4.389935101	4.564415911	4.942834555	4.814066717	4.702236646	4.904377129	3.811580995	3.80349317	4.540680735	3.663089224	2.64659776	3.354984784	3.115638597	2.787506177	3.450353737	4.976554719	3.679235307	1.922398052	5.290968609	3.286221904	5.059562664	5.543776805	4.709080923	4.396590462	3.286125863	4.49885078	3.714610556	1.950926337	3.875648715	2.179693815	6.806247237	2.695155107	4.613138901	3.874078525	4.091476197	2.881642635	3.282517978	2.880567869	1.998790675	4.56887983	3.311719364	2.51651793	4.587636562	3.056874596	1.981820246	2.889325781
ADAP2	9.203430598	6.85313355	9.166979976	9.46023747	8.181296768	9.381796337	9.083220474	8.932329558	8.455009326	6.709132389	9.396886769	8.17057553	7.44898077	8.792461939	7.160210813	8.220572627	7.252633247	8.051710645	8.086263464	7.437933767	8.071285787	8.938687592	8.992253086	8.055991701	10.05236235	9.363171167	8.594556103	8.71019149	8.156704166	7.995106181	8.380134702	8.649834899	8.095957628	12.82636552	8.403213192	7.437570182	9.760822722	8.403171095	8.273436205	8.39895075	8.885842441	7.829334942	8.612455567	9.080080709	8.250106083	8.040587035	8.327773573	8.529263958	8.243675063
ADAR	10.09477089	8.987254324	9.225467832	9.420002819	8.975172728	9.16146276	9.506954117	9.307392266	9.122016264	9.300462625	9.818972845	9.501926693	8.657560415	9.095239303	9.268621541	9.460892753	10.02685852	9.34912282	9.41969431	9.336176278	9.622938655	9.256862155	9.480944184	9.599875693	9.651670256	9.491090281	9.712402854	9.647029659	10.00758512	9.680961586	9.586988734	9.932382725	9.119569886	8.92677995	10.2420606	9.48650885	9.538138236	9.720891594	9.13414706	9.49190619	9.446174738	9.497454951	9.160650238	9.311818199	9.263590188	9.484400597	9.523134753	9.358512711	9.712402854
ADARB1	8.290933027	9.818461984	10.27422874	10.5722961	10.04093744	9.685441348	9.756917054	9.483557123	9.435718129	10.0989103	9.917077731	8.448519747	8.965859847	9.188165876	11.00531031	8.441484918	8.334179493	8.833705869	9.647677269	9.649142044	8.44131183	9.121902903	8.725805062	9.671321992	11.06319173	8.847416142	8.973560202	10.08162157	9.724154987	9.470280148	8.482135239	10.44908724	7.946489697	10.40536371	9.069248958	9.883894387	10.59820364	10.05204159	10.41076789	9.176329928	8.931849693	9.524123553	9.39337342	9.153344623	8.458646581	9.339193172	9.044052771	8.494046024	8.407090193
ADARB2	5.82034884	6.421493492	9.40323022	8.215761117	7.000018342	6.979371395	8.770187955	10.1789768	9.249673236	6.402001074	8.399313536	8.568116372	6.722014896	9.091606408	6.521037984	8.448740232	9.099838724	8.827948001	9.678125386	9.407108811	9.129468752	9.654970764	8.736276011	9.14007628	7.390365381	5.849490863	9.041137023	9.81531741	9.398810759	8.404918871	9.190632758	8.586371292	8.534290063	6.453873568	8.469856721	9.84459569	8.245494064	8.399673377	6.580226211	7.901364045	6.199981831	9.635642593	6.647978274	8.657759413	9.479628285	7.423100539	9.126901211	5.885205627	8.287927231
ADAT1	8.323828587	8.24529897	8.684216268	8.71581491	8.816534725	8.737364678	8.799291219	8.892842912	9.117192282	8.431735989	8.563476727	8.878024657	8.903795686	8.611891491	9.000917934	8.453158948	8.620989975	8.579262665	8.771517298	9.001204952	8.83278535	8.887909727	8.603622295	8.708968504	8.252783714	8.058660042	8.974521413	9.148807815	8.241486406	8.493698501	8.849621606	8.54117252	8.264929068	8.190372186	8.586186163	8.507047503	8.75736884	9.178715184	8.924348805	8.498011453	8.734180154	8.493604734	8.661783061	8.736725118	8.510048428	8.373182584	8.36933315	8.949317825	7.984266698
ADAT2	4.989431824	5.42763858	4.818987051	5.671450071	6.260542368	5.91706863	6.19119885	4.993610559	5.377395507	4.417457948	6.062685996	4.963303072	6.105901706	6.685994263	5.081521403	6.17908954	4.54917929	5.247966449	5.565545711	5.637207196	6.95993542	5.159745469	6.427714038	4.57041147	4.736242779	5.661511617	3.834029397	5.205447583	5.389624738	4.024523151	6.692612002	3.771334612	5.852423422	5.531057346	4.295942829	4.80042808	4.987163742	5.628965224	5.780512087	5.840042687	6.388589497	4.900026145	6.651214703	6.732220961	6.942577778	6.725703414	6.381922605	7.075582212	5.657715314
ADAT3	9.955729354	10.05570044	9.430376811	9.456821288	9.976689753	10.07482573	9.225609973	9.617872536	9.507928988	9.187433508	10.1351409	9.329883407	10.16490574	9.757910541	9.444178498	9.297352729	8.603772381	9.754999005	9.058995158	9.352458521	9.465256798	9.849668338	9.510631835	9.182772396	9.558003384	9.725864813	8.691681537	9.326698211	9.53274267	9.545662501	9.483917661	9.884391115	9.442569404	10.81535741	9.357989	9.276765334	9.403453853	9.189279729	9.541908024	9.21077996	9.66743818	9.248950883	10.05550512	9.446384438	9.575719145	8.896992723	9.566510388	9.608060098	9.840475447
ADCK1	11.00008702	11.05823476	11.04086733	11.21311021	11.2244732	10.79118472	10.8560494	11.43101618	11.51414102	10.75081737	11.43806461	11.62745248	11.46814243	10.9845043	11.26444089	11.3066398	10.97352624	11.6508439	11.54526539	11.22576899	10.94644371	11.08516093	10.48271559	11.14451167	11.03082222	11.08582999	11.07119347	11.23105797	10.79997794	10.72294253	10.85179258	11.73207857	10.51422811	10.32069479	10.52008263	11.34226526	10.81415055	11.38267651	11.15515703	11.40097294	11.3379105	10.65881385	10.97496682	10.38023478	11.12048105	11.72520336	10.77612317	10.86025348	11.14839963
ADCK2	9.592423624	8.982697903	9.546641497	9.623386515	9.05759669	8.958899649	9.424997973	9.605755549	9.63676337	9.209461707	9.611128289	9.556287938	9.473930608	9.540636077	9.533126425	9.879297537	8.650314324	9.465557062	9.435143932	9.4196233	9.950865635	9.666910258	9.426896105	8.861652619	9.237772914	9.065003454	8.875422134	9.163542004	8.666284401	9.574283241	9.928802171	9.259916495	9.436072424	9.271785818	9.346532968	9.212987207	9.519261966	9.465874967	9.393701632	9.57363214	9.613173453	9.679793284	9.645505624	9.302168463	9.842741301	7.791992126	9.783014028	9.971279038	9.607689291
ADCK3	10.66354483	10.66650126	10.48911501	10.87972967	10.53851026	10.91532892	10.9845043	10.66381915	10.38333346	10.62995485	10.71399412	10.1732224	10.76245841	10.80170987	10.81961699	11.45956967	10.45120346	10.91825954	10.67183589	10.78692512	11.14389695	10.18790421	10.6765611	10.81522297	10.22666284	10.37579177	10.43817766	10.72805293	10.66830002	11.39821802	11.02048226	10.6112336	10.23870557	10.75560862	10.21594544	11.11729565	10.29384548	10.43506431	11.31858153	10.55720005	10.98277781	11.02933012	10.90507753	10.41359712	10.99771739	10.92708853	10.82551646	10.92075104	10.13907375
ADCK4	9.314818229	9.551386394	9.878425613	10.27652347	8.245770401	9.246552488	9.414567187	8.917941704	10.66115029	8.328466177	9.282826729	10.38613337	10.7131282	10.12186115	9.386066829	10.09689812	8.554921094	10.46732879	10.10665633	10.53115626	9.236423675	10.03888415	10.90758498	10.70348597	9.762056939	8.839931005	9.48777973	10.43282312	9.529331165	9.969191949	10.41039484	9.515673775	9.82418319	7.925431838	9.740228652	10.57342438	10.09214075	10.37579177	9.962661364	10.69808683	10.33917862	9.135508292	10.23394997	10.56476837	10.39983279	9.599642254	10.28423932	10.53062967	9.835412615
ADCK5	6.188385508	4.783921536	5.38880992	5.632008677	5.112392333	5.203596113	5.012317908	6.245937131	6.385971164	5.494234091	5.492136627	5.924257013	6.012381189	6.140776339	5.375527459	6.523271224	5.603429027	6.209472518	5.177440622	6.437975942	6.669981394	5.750922328	6.434506116	6.021043444	5.883437846	5.710662207	5.0514225	5.703159471	5.657830017	5.615833939	6.244013389	5.099401113	5.183222454	4.484341529	4.505688902	5.27406068	5.61798328	5.693357778	5.647113515	6.601664656	5.846515451	5.620515593	5.803846327	7.016150782	5.874513447	5.642858713	6.598895008	6.608991271	6.662948612
ADCY1	10.17247727	9.17736244	11.13998928	10.67961424	9.077838646	9.69450029	10.25565325	11.7318558	11.65729811	9.650370043	8.828790332	10.85164395	13.98332007	10.50468839	10.7607907	9.680729199	11.17297811	11.28977839	10.45702377	11.76693231	11.15777859	11.25612198	9.372837917	11.16628697	11.21516342	9.83380364	10.82476437	11.62601497	11.14781408	8.744257485	10.45057433	10.57472718	10.47442752	7.121437722	11.26022292	11.47298483	10.47609902	10.8853268	10.18378279	10.86237688	9.770101384	11.04974537	10.29374064	9.222937673	10.06168215	10.1084127	9.946386935	11.42854902	10.2835703
ADCY10	4.430589196	3.531190963	5.002707537	4.237402047	3.6550301	3.340606091	3.980687913	3.974099455	3.835228112	4.117012258	1.902739386	3.095703019	3.002285391	3.722585596	2.888851117	1.927402206	2.906171287	3.75596614	3.319629163	1.996126887	3.319444022	4.220057856	1.927224637	4.121805785	3.801284858	3.804680131	4.562357405	3.468874007	2.711111205	2.044926926	2.033309644	1.911987598	3.103324878	2.543563447	1.896706708	2.723062017	1.91884648	3.618608917	3.387733822	3.042966132	3.009828827	2.208789119	2.438341435	1.895201727	1.9734136	1.857461341	2.050948815	4.064226556	1.881789815
ADCY2	6.375895161	5.343666469	6.528296994	6.482885161	6.463717352	6.319257865	6.039693254	6.777346222	6.352269423	5.989997087	5.613706829	5.761153028	8.298613742	6.580345827	7.011855039	6.449923727	5.903395141	6.631153507	5.802737119	6.403775148	7.294950765	5.906439828	6.030906469	5.906109936	5.173453514	5.724617548	6.276282012	5.929795941	6.049523533	6.495709586	6.088331533	5.160491104	6.669616176	4.386668392	7.054251713	6.008901542	7.110259852	5.028277919	5.91183124	5.629938059	5.792262944	5.563264121	6.215132054	6.701348475	7.094203198	6.56935833	6.526182733	6.692412686	5.522048924
ADCY3	10.91532892	10.79942855	11.83634241	11.82125406	12.06125627	12.33060188	11.86140384	11.20052588	11.11891987	12.65639471	10.78406344	11.66402876	9.643198718	10.0383975	13.63208095	10.22375805	10.14989789	9.861993013	11.53611535	10.72002514	9.934606446	10.58053106	10.08313824	11.83295603	12.15030951	10.77040475	9.852242509	10.37148209	10.24487898	11.63842201	9.843685347	12.59078961	9.638438783	11.53744404	10.72833788	12.46354367	11.34376855	10.38662966	12.19126779	10.7607907	10.06149983	11.06576587	10.15955736	9.472312127	10.06911661	9.230276865	10.89797318	10.28945294	11.21241029
ADCY4	6.338153752	6.732263567	7.589093945	7.059715759	7.444165108	7.929595553	8.174841825	6.894130635	7.029705618	6.533624859	6.943094764	6.849237076	6.483854275	6.88842038	6.530674409	6.07459012	6.756684819	6.265507963	6.353204183	6.415887632	5.882666807	6.268472525	6.809980724	6.202095506	8.279769651	7.039619384	5.964691817	6.733225836	6.094518798	7.215979916	6.17823332	8.896229693	5.806735264	8.192784536	6.906022258	6.22819379	7.550609761	5.890996652	6.881117772	6.484020603	6.29021475	6.529342598	6.674865296	6.64849358	5.834781948	5.71674913	6.021639419	5.783738118	6.395978966
ADCY5	9.113966084	7.768149167	9.358586499	9.327783158	7.647568058	7.166700192	8.520744106	9.482310528	9.839946613	7.120112644	8.872408361	9.451113242	6.190761752	9.576976632	7.126720963	10.05068886	9.825301996	9.430163589	9.137447316	10.10033261	9.292343531	8.904442308	8.56802877	9.243734009	8.26062856	8.748481196	8.988171132	8.628323399	8.878024657	7.158575449	9.273838052	6.871118238	9.350895431	5.046375589	9.130009741	10.52294884	8.831265385	8.958791574	7.305956338	9.813324856	9.567973057	10.01734436	9.383010668	8.192157467	9.648826292	9.418852477	9.523980437	9.13284024	9.155586979
ADCY6	7.772265201	6.380750341	8.044077781	8.049081032	6.526050334	6.211443974	7.109363925	8.850925282	8.443657807	6.435843766	7.48676016	7.982245854	6.067588841	8.255019506	6.538919202	8.77122023	8.237387654	8.418508726	7.708570763	8.472581805	8.271971887	7.780842866	7.432924564	7.774378141	7.347483807	7.406311823	7.59451279	7.525098684	7.681788762	6.148838	8.28959651	6.45349017	8.018042311	4.439067477	8.059807857	9.064939984	7.785556994	7.586592813	6.628281442	8.386247725	8.639666526	8.705506014	7.970552249	7.802520257	8.469250665	7.603183218	8.520262284	7.947103019	8.012596645
ADCY7	8.491682836	8.515481554	9.05734533	9.840031727	9.29556374	9.794750861	9.972679538	8.832205596	8.338047482	9.109918124	9.411016177	8.11817167	8.020632452	8.392789822	8.8457864	7.871333295	7.570842575	7.59918728	8.591907559	7.623427117	7.660504309	8.34278206	8.614211653	7.809467371	9.076300227	8.656984951	8.520925463	8.066904263	7.299855204	8.07344414	8.224406671	8.483000175	7.88364378	11.66275061	8.730161178	9.727872624	9.231888347	8.065838667	9.625825549	8.418408078	8.753627159	8.277779551	8.560348364	8.914733651	8.001194205	7.339736391	7.617335726	8.036964361	7.821154026
ADCY8	8.27428729	2.61189717	1.985318484	2.78422741	2.357931748	2.380213305	2.391906302	2.814710088	1.913822508	2.832904202	1.918197003	1.928231732	2.428592983	4.483338092	1.87598742	7.906319341	1.91735925	7.326348745	2.624723931	1.904790782	7.034198531	1.91233111	1.949794111	2.68111633	1.917028663	3.303062157	1.955251288	5.168317601	1.895278272	2.044926926	1.961449299	1.899980347	2.056589814	2.59456322	5.942048612	3.668038877	1.910183633	1.930849481	1.900543314	9.83086232	8.938139163	1.906891522	1.895776615	1.897338141	1.899157087	9.28444054	9.291226308	4.163501964	3.429474888
ADCY9	5.221794831	5.304077504	5.363114963	5.060091219	5.647800826	6.148699247	5.728001199	4.900190311	5.449755534	5.879170049	5.812074611	4.682049045	6.176501573	4.910070395	5.718746788	4.939340077	4.107748771	5.037640773	4.497612968	4.854654192	5.214812026	4.984747578	4.13297699	6.174200892	5.176926971	5.428156769	5.657772381	5.300490165	5.147174997	2.044926926	5.841439664	5.689861387	5.273950772	5.576365384	4.723391426	4.807244444	5.027730837	3.351370075	5.450249964	3.829625142	4.294092568	4.363938768	5.586754571	4.647516669	5.295732641	5.008458973	5.132479507	5.431955521	5.107782661
ADCYAP1	1.931975086	3.328135451	3.672365567	2.969542078	3.096659146	3.668925917	2.541958962	2.458777524	2.886852987	2.499679397	1.922858684	3.386140629	2.208016311	2.437910872	3.123698625	1.988318479	4.23004719	2.324739638	3.47514193	1.950587742	2.543924208	3.286427595	3.823322435	2.950841339	4.310462085	1.953785723	2.266162524	2.044309113	2.56220834	10.6141929	2.003021559	11.04577793	1.937616331	2.011588018	3.883858036	1.944839139	1.975383543	4.210991465	3.358106566	6.662219365	3.09104232	2.008493229	3.666883934	3.16867542	1.981240719	1.983155637	1.980393694	1.967782197	1.93215187
ADCYAP1R1	7.668337981	11.05400482	12.88673959	12.56294031	10.90651492	11.57032845	14.97251409	12.19658586	13.42688655	7.87618437	8.901152088	12.78868997	10.65125277	7.711087707	10.32069479	6.906100392	13.70362321	5.748688844	12.9751725	13.49961585	7.673509288	11.88250289	12.91100074	12.92951064	11.14344806	3.762870054	12.79176279	12.52876273	11.81218299	4.309199289	4.418584989	2.427872354	6.565385972	4.312073563	12.50672554	13.72381667	11.8126526	11.50292296	10.66339662	8.684946581	6.70674552	14.49751484	6.36001714	12.83255969	6.543393198	5.945283239	8.284296754	11.4615145	9.319431698
ADD1	9.839269081	9.282686672	10.10909695	9.437502584	9.460164082	9.804555262	10.37033253	9.55472706	9.695653151	9.389884875	9.253625099	9.548128367	9.020787771	9.46574949	9.278491974	9.104748971	9.091004272	9.174517033	9.211348424	9.596677513	9.391401884	9.588448688	9.315740813	9.715043692	9.479562608	9.134200068	9.313246743	9.362594502	9.054221522	9.420002819	8.924575402	9.702382546	9.005317545	9.087736572	8.747919897	9.468139564	9.141237769	9.15345651	8.996165558	8.884277558	9.217564835	9.251437404	9.281306302	9.470994341	9.322519916	8.843170366	8.760808593	9.328614693	9.863948449
ADD2	8.491304267	7.559985214	6.592494759	7.700861596	7.012745312	7.096896635	5.847265887	8.447427155	6.594485243	8.077319675	7.137400845	7.544328981	6.231899084	8.715644858	8.232310903	6.295031589	8.491390522	6.44205734	7.173401223	7.595362478	7.565022209	7.342287325	5.659884782	8.092854608	7.207150631	8.326780568	8.292363734	9.004644979	9.116097388	7.822725905	7.571317963	8.330410588	8.117828624	5.145514828	5.126569375	9.062717505	6.48954329	7.884996782	7.823306801	7.735079021	5.332707368	6.780624078	6.951144856	5.235240249	8.320265892	9.019439198	9.034796021	8.251983388	9.38782056
ADD3	11.47560601	9.871540707	10.40017285	10.58826459	9.950791109	10.79271198	10.68714376	10.90773312	10.96015286	8.137860503	10.19931529	10.63106005	10.71327208	11.4759753	9.851537015	11.59815759	11.34285027	11.31817578	10.52174948	11.11251109	11.87095584	10.65692383	11.08024175	10.64215757	10.26302815	11.10290561	10.87011808	10.6932916	10.53929233	9.060881101	11.74985682	9.534820727	10.98048077	9.856424561	10.37226435	10.7974069	10.37795613	10.73981301	9.50311977	11.58681872	11.51803097	10.98246516	11.2191607	11.04262781	11.53261742	10.96519833	11.86140384	11.20989211	11.69592881
ADGB	4.067206939	4.87065727	5.010101987	3.306180785	3.700130895	4.517741473	3.441389893	2.903991028	2.011922152	2.974322517	6.505794718	2.641387214	5.538398795	3.56309752	4.755490606	2.927329534	3.292916497	3.282221201	3.344614158	2.15081587	3.997146176	3.331539667	2.784683385	3.221655866	3.22492483	3.673973481	3.902756226	2.239717732	2.079599985	4.433754735	2.45429399	3.455555067	3.114374079	3.394436294	3.230373511	4.24234752	2.412585917	3.794040752	6.304257346	4.267761222	3.601881054	2.321798683	8.527555972	3.282038095	3.573871612	2.087799825	2.130886814	2.766909721	5.31837007
ADGRA1	2.893157305	6.714575393	8.097606158	8.205205713	7.569847388	7.158815878	5.702369825	8.659379385	8.479802977	5.021326977	7.952741598	7.675480221	6.645768591	4.904319817	7.276580474	6.304607564	6.683751932	6.722371261	8.371536068	8.076446315	6.063514949	7.79088239	7.896790442	7.656979971	6.827098034	4.874678351	6.827015403	7.561853743	6.312171989	5.786693774	5.106573885	5.317758392	4.776974147	3.866539493	6.787172588	9.036719391	8.16778561	7.692662002	7.98959265	5.270781282	2.402988788	8.988064179	6.924416468	7.862538559	5.552230697	5.584658283	5.267079334	5.143053197	5.082762862
ADGRA2	7.152263485	7.545888248	8.024399535	8.561547444	8.405876421	8.877048591	8.771998915	7.01208972	6.659477047	5.999471426	7.423033832	7.032468519	7.489205458	7.722745375	6.635270767	7.790040855	6.70410083	6.110008405	6.723543338	7.057851738	6.154227348	7.559144391	8.187172333	6.120103316	10.41681276	8.034862582	6.325892928	7.667979972	6.55594956	6.542345994	6.989950601	9.352458521	6.184110816	8.749686394	7.400429252	7.764518328	9.401392859	6.476146574	6.719180825	6.179927121	6.785674331	5.841439664	8.638653709	8.299340415	6.769307658	7.93589867	7.667530512	6.455904969	7.267936127
ADGRA3	4.992100292	7.437155034	6.102164599	6.875179057	7.436346238	7.73737117	7.1641642	6.466263436	6.246598271	6.853323482	6.22501005	6.344891301	5.902102946	4.379307094	6.798585913	4.630228333	6.581318751	5.533943789	6.948012723	7.140800424	4.896003554	6.204307663	6.703044999	6.46169957	6.762033257	6.311174437	6.582747968	6.354554587	6.626244181	7.879054979	6.742162848	7.341517718	4.990571576	6.4596123	7.120150987	6.539724278	6.894366064	6.84605168	6.888105008	5.22763712	5.282132098	6.389019211	5.956834597	6.245504029	4.725044189	5.908012863	4.813304953	4.882829548	4.888377449
ADGRB1	12.63538463	11.14273054	12.21432043	11.02871091	12.16429986	11.55902311	11.69137587	11.76121777	11.97132266	11.180976	8.804886056	10.61626405	11.84976269	9.365546028	10.36839565	11.1632713	6.35747213	9.986938393	12.01271221	8.90154559	11.10695852	11.48764562	6.891173012	12.11060124	9.779568179	13.40914664	9.14569281	12.16886472	12.21268613	6.116918082	10.90027496	7.132759377	9.423597444	6.714896147	8.018080023	10.76722774	10.14334907	11.52984209	11.99307268	10.8224009	7.817194378	9.193646869	10.35786515	6.576312601	9.739189837	12.81510236	13.5919628	11.60315344	12.05339073
ADGRB2	5.810138446	4.200734218	6.278889214	7.534477446	4.736110374	4.17379562	5.60070839	6.88544903	7.047849638	5.416418407	2.943100961	5.924935543	3.863657784	3.304122855	4.064134864	5.839278988	5.289886669	4.251810724	6.234146628	5.030976496	4.523895655	6.880737985	5.891969618	6.889389403	6.488942825	5.468305691	5.688221057	7.126451909	7.260677004	2.044926926	5.223052956	3.957460602	2.859060785	3.566569701	4.550460253	5.77093888	4.812282272	8.149926348	4.425022572	6.732884217	5.439374592	5.786406951	4.567939639	6.428835335	4.321977713	4.805549487	5.000761937	5.301227277	6.53495201
ADGRB3	10.64140275	10.7832148	10.66381915	10.92013053	10.72349845	10.57101338	10.22983336	10.7550666	10.37615111	10.60553113	11.39687308	10.19113009	11.45660656	10.7382764	11.44980342	10.48093087	10.04234176	10.97044059	10.91730997	7.872347727	10.84217074	10.2384251	11.94329533	10.3742089	9.845976454	6.700517373	10.19984077	10.93154398	10.14611924	10.922716	11.19519142	10.24580266	10.82799567	2.947713142	7.429733419	10.65841727	10.20362319	10.82303635	11.27151281	11.09661723	10.6141929	10.35857202	10.40879463	12.08971312	10.36985964	10.90962347	10.7461141	10.6106142	10.08547194
ADGRD1	7.116074172	7.586029123	8.111989727	8.799291219	9.759882449	9.450280161	8.840604649	6.471341416	5.750481764	6.199741195	8.790100864	6.764796903	7.960657728	6.817431201	6.464356976	6.307562227	5.283252411	7.26145826	7.10159625	10.81139409	7.18709716	7.595362478	9.330587415	4.179734728	7.742245358	6.506387029	4.963477156	6.208885283	4.646053884	6.027808555	6.828715753	10.82638463	6.939204006	5.71757139	4.712143004	6.474050221	8.133542113	6.373787742	8.372558937	5.444706802	5.406106666	4.567143223	8.111231797	7.79798874	8.005835184	3.375415436	6.907869195	8.393172272	7.979625329
ADGRE1	6.742443945	6.128757073	7.683320384	7.226009016	5.752985225	7.665431423	6.671617432	6.474717268	5.878119825	5.777796734	6.854742927	5.447451775	5.947707137	7.185742671	5.932942786	5.940320691	5.137321499	6.422601605	5.868497315	5.492626902	5.545892726	6.334512104	5.77455117	6.253047294	7.044759411	7.087811582	5.947598844	5.545892726	4.815749398	6.00167904	6.25983227	5.454715588	6.185724336	9.050659145	6.00567542	5.983926147	6.640003479	6.168418176	6.434705864	6.954148132	7.013179638	5.650044833	5.898890799	6.040006465	5.894208234	5.875265146	6.30715068	5.963531831	5.906109936
ADGRE2	3.416077705	3.682545302	4.255538922	3.707468542	3.014307747	5.56341838	4.333802652	2.155010297	2.150506608	2.075714897	5.04901553	2.066135814	3.019517852	4.800729413	3.011137208	2.878516793	3.238246906	2.670806015	2.243534338	3.012208985	3.3427668	2.552686405	3.52596629	3.276330724	5.55857746	4.233789479	2.875024161	2.839177236	3.546310083	4.191006951	3.669122523	6.176328635	2.116863444	8.064200621	3.713217633	2.051857614	5.23740057	3.55738293	3.548563053	2.972097574	4.198862219	2.110996053	4.086575538	2.950412554	3.947903482	2.218452432	3.066285671	2.219879338	4.157385145
ADGRE3	4.943201381	5.980379959	4.962410711	4.467646155	6.699680928	6.34126189	5.659173398	4.721076445	5.735488388	5.772489444	4.648772097	5.626310546	5.094218749	5.838987479	3.91014138	5.41365754	3.831037079	5.821255556	6.942235823	5.078451181	4.97012722	6.133084134	4.700191671	4.451167868	3.291799529	5.364362909	3.813542405	5.066384736	4.877413667	5.419217896	4.989599367	4.853917256	5.490019673	5.37872586	4.831329432	5.44132018	2.998003382	4.331082658	5.340237815	4.945158834	4.896719704	4.717436762	4.521918601	5.037406209	4.396445911	6.780794065	4.238482757	3.572749662	5.375160392
ADGRE5	13.05447701	13.95370117	13.43277947	13.00938939	13.23881144	13.35670969	12.92874542	12.85265254	13.07537908	13.18770913	13.49123052	13.88052916	13.12909902	13.53010507	12.88303217	13.29171744	13.74261655	13.22722231	13.17274222	13.09686436	12.50062259	13.89040774	13.40085247	13.78929944	13.72797208	13.55425035	14.06537028	13.81896869	14.17633286	13.83034161	13.27613732	13.32628065	13.3241713	14.04220207	13.47740804	12.92389459	13.65910685	13.81896869	13.16216557	13.32520903	13.26847221	12.94924869	13.00161818	13.64350933	13.09892922	13.91129193	13.01742373	13.09063554	13.73173542
ADGRF1	4.989863064	5.518547649	1.985318484	1.967706197	1.919743058	4.183065147	2.771070652	1.919840405	1.905991451	1.880738623	1.875555516	1.895395316	4.496474392	1.873473419	1.931700242	1.902618266	2.702830514	1.956002935	4.100943753	1.898210657	1.962210872	2.024944658	1.870802457	1.936022889	1.972649452	1.909754127	1.955251288	1.987463177	1.8647127	2.044926926	1.925103276	1.949716016	1.878521334	2.011588018	1.886251269	1.918646617	1.909620445	1.933343753	1.894417787	1.901421486	1.873294765	1.913116048	6.987069718	1.897987867	1.919407054	1.939496363	1.896402913	1.906738396	4.093781827
ADGRF2	2.465903975	4.256073313	2.399520487	2.645459416	3.321846941	3.706195022	2.274223365	2.538108039	1.908873244	2.740741588	1.933314195	1.949490438	2.858448624	2.633709661	2.761658722	3.014393612	1.916491896	3.492687211	1.922530181	1.914228585	1.912857994	2.616847693	1.995361015	2.680094448	1.925869337	2.608937964	2.120631709	1.946981673	1.920671124	9.201042555	2.053134051	7.447487484	2.373958883	2.011588018	1.919381526	2.270360478	2.663308531	1.973019738	5.157237942	3.502881482	1.911234627	1.933705829	5.811702984	1.925303837	1.90377868	2.406948295	3.094017558	1.917374397	1.931614934
ADGRF3	4.898157036	5.18017373	4.05716299	4.443395349	4.678876492	4.433519322	4.448538483	3.879900376	3.834029397	4.875870882	4.326995574	2.76415151	4.22164184	4.22164184	4.756284904	3.843419216	3.808736424	4.582582592	3.786193063	3.870651392	4.389935101	3.106940974	4.276101374	4.141583013	4.533506689	4.136819709	4.320692859	3.84896141	4.01035949	3.752387843	4.832103324	3.243122456	4.665715691	4.899136369	4.469364484	4.363938768	4.252443783	1.98865492	4.285404023	3.901926093	4.087354706	3.608539829	3.902511947	3.709455999	4.23049357	3.783297033	4.140827265	4.036277745	3.89149505
ADGRF4	3.768248524	4.605865965	1.985318484	2.630771971	2.965205445	4.148598134	2.184221057	1.924383813	1.927051551	2.911997592	1.983629647	2.005116104	5.665686718	1.945951291	3.861590397	1.936212654	1.955523462	3.97494828	1.959853941	1.982286289	1.956783369	1.947224908	2.092511853	1.915389393	1.984580067	2.287812203	1.955251288	2.019473484	1.947939676	10.21697571	2.070974157	7.815176651	1.971594134	2.011588018	1.966053044	1.950790596	2.094264957	2.063306665	6.097899219	5.317495107	1.924822594	2.00617128	6.061848412	1.975862647	1.946464955	1.966115638	1.966692445	1.990310907	1.983048432
ADGRF5	6.531448909	7.17401867	8.297961329	7.967077042	8.430834188	8.086263464	8.174378833	6.796216668	7.477009293	6.09785174	7.853954959	7.841641659	6.607688739	7.15787793	7.178368613	6.086056232	6.790427094	6.04893524	7.621333448	7.396328106	5.783037963	7.395705624	7.996453119	5.70160396	9.535435897	7.287377498	5.701960502	6.764915475	6.556697994	7.459146297	6.683661962	9.679555365	7.210140094	8.131279405	8.181378799	7.327719738	9.540233579	6.686446277	7.408606637	7.264621609	5.89594851	6.491400216	6.861516372	8.290597014	6.522127986	5.708824888	7.455423993	6.609712541	6.185510219
ADGRG1	9.143014561	9.37063961	9.258100568	9.193801108	9.291226308	9.221798809	9.048457955	9.137193126	9.179820544	9.127716348	8.631534832	8.931410246	8.893169009	9.074200609	8.57944277	8.850453885	8.584312125	7.965282454	8.437259323	8.510328026	8.340796415	9.318025986	8.714565545	9.18536923	9.400117651	9.184206437	9.115114358	8.865757801	8.682920329	7.630753805	8.312267957	8.493968799	8.592434888	9.380769254	8.786670104	8.457369545	8.774264201	8.816167827	8.648589343	8.867348587	9.220157034	8.186421659	8.641947652	8.680362289	8.552671132	8.209052138	8.389599095	8.278792213	8.727576598
ADGRG2	8.830689831	7.831249699	6.15592362	7.652338831	8.562119059	7.866851485	7.072269986	8.149166351	6.612664633	13.68255764	5.453555223	8.703020521	9.189381478	10.88324313	14.4063271	12.52093587	6.486507198	12.22895625	7.698698898	6.583085563	11.53306063	5.732712196	9.066824151	5.202310741	5.311443155	9.433476445	8.885093819	6.24988378	5.697715198	9.331468081	12.12672263	7.835581611	12.30367506	4.444688486	6.406748602	6.132844718	7.148769243	7.573098023	12.81397821	8.149251345	10.73240847	6.762152308	11.72032133	5.935059469	12.17202539	13.30663891	11.55038522	10.54429213	9.355107299
ADGRG3	2.681764509	2.226376911	3.90734581	2.755700887	2.557998033	3.104404576	2.750147807	2.661450034	2.872771039	3.11597178	2.420181612	1.85987005	1.886621358	2.921571603	1.939349181	2.986983773	1.866625556	1.941244473	3.97187002	1.898863213	2.085987232	2.02346995	1.882831485	2.666421594	1.918477623	2.669270684	2.733861608	1.971734677	1.896203227	2.044926926	1.877953818	1.915253844	1.877331176	5.473934663	1.871215544	2.119831283	1.873347526	1.919743058	1.881021794	2.257420454	2.555733774	1.924794848	1.885787975	1.909269866	1.961652118	1.92739175	1.864247508	1.91054941	5.807286182
ADGRG4	3.097884377	3.503908147	3.292815392	2.808260231	2.822562045	2.857823357	1.878996135	2.529310332	2.740179825	2.483939737	1.861749445	1.865064211	3.367723947	2.642873755	2.460850205	1.880816135	1.857728619	2.621465312	2.313878423	1.885368962	3.504958788	3.017453693	1.861369106	3.298642863	1.933716467	1.875089043	1.955251288	2.975075737	2.531535755	2.044926926	1.900739722	3.447093905	2.341274659	2.011588018	5.752985225	2.733759395	1.880929582	1.921167977	1.87048465	1.879103049	3.206940496	1.912880337	2.030311429	1.892187776	1.893511027	1.924496775	1.886927204	3.099600635	1.8823434
ADGRG5	7.667571795	6.283041743	6.772723133	7.949420062	6.185122944	6.763077305	7.635229447	6.861938722	6.498461034	5.399219277	5.719622017	6.283041743	6.098003561	7.304290178	5.26752463	8.450193245	4.565202247	7.937255596	6.694994155	6.074735935	7.745035798	7.0554417	7.336827443	6.580774755	7.103557952	6.629712511	6.731933841	7.039568861	5.875468217	6.003737899	7.255373768	4.836553262	5.552970312	6.253904912	5.45067587	5.84148501	6.190058026	7.438394823	6.805190652	7.895597251	8.177494281	5.413403592	7.354160928	6.559590316	7.313209622	6.591861558	7.159758974	6.20733705	6.322013838
ADGRG6	4.828755433	3.934209906	5.949762002	5.032346135	5.951127361	7.419732485	5.677378457	4.628027894	4.294501489	4.276012705	6.402547811	4.148500801	5.393000348	6.045263901	3.549013977	3.328861547	2.301065633	3.705840324	4.756495939	3.43406039	3.114864331	3.827662989	6.333366371	4.28989947	6.172093998	4.825525996	3.337505173	5.494288735	4.061226303	6.189228653	4.989863064	4.769059014	4.833733664	2.840701633	2.538567574	3.197924553	4.872309259	4.302607139	4.993674691	4.043830131	5.254500908	4.276741719	5.412601504	5.619852194	4.147447974	2.219224273	3.740394022	5.127141396	4.050849798
ADGRG7	2.089089535	2.096918471	1.985318484	1.967706197	2.008540827	2.037341441	2.014916606	2.387115402	2.152900767	2.069276251	2.149829807	2.081398792	2.07760844	2.071101682	2.155598685	2.293339585	2.165872881	2.107492464	2.314889547	2.273344464	2.42151083	2.143245878	2.499919934	2.13056829	2.220571198	2.066041121	1.955251288	2.231385131	2.108072684	2.044926926	2.295043538	2.181458875	2.167740981	2.011588018	2.127214115	2.080167368	2.104390806	2.006717754	2.196839742	2.105687121	2.043482282	2.16911107	2.149317809	2.277446239	2.082586513	2.400904779	2.204946874	2.352780879	2.029133274
ADGRL1	12.45368814	11.29383552	11.91067387	12.26666166	11.76942188	11.72959896	11.76165762	11.97004923	11.89389096	11.1356813	12.46714209	11.55718891	12.68526716	12.45761524	11.51254605	12.12003044	11.18829101	12.52596488	12.18611071	12.33973152	12.86559935	11.59647228	11.83834236	11.79572411	11.32879217	12.31190623	11.75617953	11.85768141	11.66827152	12.07454681	12.58974042	11.49399438	12.02230508	7.569767691	11.24184432	12.61610593	11.59415868	11.79878682	11.39008594	12.38197929	12.28026197	11.37393299	12.59959759	11.868382	12.68822193	11.71755244	12.42437642	12.39866824	12.20200945
ADGRL2	5.619902561	4.784506017	5.218068528	2.569908387	5.38976245	5.245121069	6.811119029	3.068062876	2.848836925	2.878415353	3.056459947	3.226718837	2.384180569	6.315026614	2.137086528	6.788806383	6.219778434	6.719380528	3.773561275	3.813371632	4.789234304	2.568653526	5.811546265	5.198811731	5.233537762	4.595146524	1.955251288	3.43530913	2.878216624	5.459530033	7.210721122	5.662756257	6.485945819	4.405666889	5.372671893	2.998003382	4.293844329	4.919627029	3.909499822	6.449786795	6.556329068	2.907676666	6.670985046	6.896295094	6.867759408	6.062635909	6.973234888	7.018565859	6.267554163
ADGRL3	1.856780241	1.907787037	7.663287739	10.29181248	1.906514991	2.941226979	8.737924668	9.175206644	9.616096281	1.862047025	8.450589818	9.478562888	4.142824981	3.373096678	1.934416571	1.872064712	9.869931694	7.751063608	9.895550704	9.792966663	1.907813105	8.056724557	8.999388682	8.781143491	8.091259826	4.038325003	9.921573691	9.859568205	9.207899225	2.044926926	9.589728313	3.408741199	2.86043084	2.011588018	7.21032319	8.400686228	7.958806031	9.889220675	4.543116924	8.960769746	9.328669494	10.71849157	9.212659097	8.914672151	9.498860754	1.91997912	9.207717574	8.781449961	2.930688631
ADGRL4	7.000942054	7.586074221	9.063950541	8.434469242	8.708082216	9.098699552	8.967243321	7.393048424	8.285794861	7.261215949	7.800846202	8.205869369	7.324350307	8.005961339	7.666178594	6.432391544	6.791691319	6.63582997	8.409094415	7.441923532	5.976663318	7.981733064	8.11721961	6.603743297	10.15781279	7.858653611	6.287745743	7.685631461	6.650777365	7.483824928	7.170648492	9.82774991	7.260716988	8.489058795	8.095642976	7.496409711	9.200190205	6.947760656	8.02383761	7.842551311	6.837326184	6.900360245	7.620903662	8.148776045	6.828907725	6.218134046	6.505587788	6.641962459	6.098679458
ADGRV1	11.99276063	11.58498619	9.421181321	10.94788935	11.58074491	10.73491711	12.58882505	10.42052779	9.969191949	1.888169125	11.63766199	9.745130409	12.29935475	11.81495129	6.723106086	12.10091275	10.49956035	12.35538308	9.932656155	10.79010525	11.95435213	9.139383017	10.46166581	10.46192412	10.03619846	11.46966559	10.17968315	9.954577352	9.688160472	11.51786282	11.81075691	10.0813318	12.18179474	2.977792551	10.99354218	10.39962493	9.690595653	10.04234176	8.928792255	11.99974238	12.41360281	10.8394838	11.62065083	10.24423051	12.44658993	11.45801324	12.1828751	12.15217881	11.59256836
ADH1A	5.385942369	8.695373068	6.397460269	7.981117552	10.04549296	11.26817648	9.644844376	5.643149142	6.062685996	8.854450312	11.28669898	7.437419057	10.06949355	6.491793154	8.673265103	5.673274867	7.794244477	4.806807765	7.764888965	6.888618604	5.447225042	6.921696007	8.781795318	3.9739563	7.123531439	5.14416291	6.20556246	5.294842554	3.817190663	9.892079325	6.321215092	12.94581941	5.368417266	4.426276315	7.189850109	4.376980735	7.213952274	5.814882451	11.24447299	6.176936502	6.728453802	4.895376785	11.67098468	6.508012406	5.322670974	6.502434404	5.418372202	5.36933338	7.561202712
ADH1B	2.882022486	4.477030919	3.086824855	4.294158811	6.276653957	6.510509626	5.122651092	2.379855796	3.943052931	2.67037965	5.643539352	5.586695921	2.64887205	3.222081252	3.522002022	1.870463967	2.980498971	3.569146026	4.153814579	2.631670116	4.237939872	3.883438721	4.524680196	1.880765422	3.64946059	2.059497155	1.955251288	1.925583177	1.956777617	3.879973255	1.885649213	6.501011798	1.907454107	2.011588018	2.647715311	3.565904904	3.17195076	1.951300769	4.983830541	3.191244462	1.984037416	1.967088726	3.295716757	2.938261798	1.901647283	1.941073334	1.905627505	3.089147136	2.530695196
ADH1C	5.187630511	8.719204159	6.140724096	7.851310638	9.817483741	11.04657091	9.50615026	5.244295499	5.882392748	8.734574026	11.04231715	7.397941902	10.4200262	6.271164528	8.556914155	5.332918359	7.736656291	4.574443338	7.667642256	6.777502974	5.145684402	6.7229944	8.616375438	3.498974414	6.936150684	4.913938492	5.787359292	5.125055583	3.583290079	9.746200223	5.870481383	12.63270699	4.997280566	4.697043638	6.705874244	4.60146346	7.092615497	5.641039147	11.1272304	6.328435399	7.182207115	4.301814777	11.9999544	6.602581117	5.488400505	6.855353391	4.583475233	5.419444913	7.826909087
ADH4	1.921417521	1.941061905	1.985318484	1.967706197	1.93716344	2.119662629	1.889754253	1.977037281	1.996252294	1.92316345	1.928763327	1.960569127	1.948593721	1.910909535	1.977118836	1.976526061	2.528575751	2.01060231	1.903505299	1.963351212	2.038891984	1.895369735	1.954685081	1.986267089	2.103037753	1.952597003	1.955251288	2.109411345	1.921558196	2.044926926	1.964731957	2.029655695	1.940865389	2.011588018	1.932848379	1.959694314	1.979935252	2.005287563	1.95277533	1.942266767	1.924776782	1.968282065	1.96940611	1.951454609	1.991196716	2.005662288	1.977598047	1.986453843	1.946540942
ADH5	11.79702385	10.89185122	10.87565777	10.73157609	10.95697838	10.98801151	11.15532691	11.20303134	11.02797509	11.01022815	11.28404108	11.23071569	10.61961164	11.04068701	10.58697212	11.35333302	12.06558628	11.45956967	10.94122911	11.4078803	11.33009558	10.89677377	10.77192558	11.34083482	11.4339587	11.47235054	11.1590545	10.93012611	11.48666862	11.30052682	11.21692667	10.84228849	11.45086041	11.40214304	10.62481699	10.90651492	10.83246715	10.8394838	11.24962563	10.99854802	10.81356521	11.46018173	11.23678455	10.80959677	10.99883487	10.92286163	11.32364644	11.28246767	11.31403223
ADH6	4.654236269	5.962638124	5.52011754	5.761295139	5.626887991	6.21017731	5.159150997	5.454175201	5.820743718	4.653964839	5.765729575	5.011193404	6.663671107	4.741591479	5.824212725	4.381914936	4.912332297	4.743879497	5.139913395	5.398034613	3.967393938	5.22388507	3.788916657	5.511527155	5.390995147	4.661088918	4.57529399	4.863041605	5.196726232	4.925188014	3.936680809	4.686334302	4.206137359	5.614174191	5.148563763	6.061892484	5.147829416	5.046760701	5.4970052	4.748746153	4.649966032	4.848039081	9.165148833	4.494467251	4.333556288	3.195705572	3.643778441	3.921513716	5.402130984
ADH7	5.148060101	4.804431694	4.969632555	5.094084228	5.110748707	3.795939988	4.406307018	5.092653458	5.903997884	5.876900368	4.348464512	5.421584666	4.558922956	5.18274913	4.493515704	5.385364835	4.828960376	5.02086419	4.932760271	4.950593179	4.766518416	5.410573215	5.030598724	5.041803966	3.715049416	5.318879733	4.608129325	4.711040745	4.726737312	4.721606436	4.077837273	4.502102081	5.030598724	4.121052482	4.418116394	4.613926568	4.580825446	4.550667657	6.132568685	5.096186522	5.153454714	5.141638499	4.764085978	5.054272289	6.38548711	4.585461285	5.599732166	5.124766596	4.590451412
ADHFE1	6.965773573	6.386807557	6.913551587	7.092764293	7.932885261	7.30952592	7.431886069	7.295980885	7.504918565	7.035500698	6.841151131	7.193139957	7.836095383	8.227217372	8.277444095	7.084729097	7.213238125	8.234578831	7.790692604	7.936865152	8.347344023	6.636730331	7.588846151	7.45226355	6.832837569	8.216352204	6.334512104	7.402566493	7.170518373	6.635551688	8.012036695	7.512797266	7.199833953	4.791220607	7.119910327	7.115661488	7.192535884	7.59086585	7.960755299	7.332792546	7.03172623	7.261887118	7.694570403	8.186754	7.657014501	6.684542903	7.629400581	7.613621671	7.779668825
ADI1	12.65425373	11.40842529	11.20283177	11.84175187	11.00433602	11.12524355	11.46852638	11.01048747	10.69550541	10.73900482	11.5715326	10.87537513	10.98832086	12.09191036	11.06877922	12.01145166	10.84737191	12.07429949	11.00450801	10.55512124	11.94591258	11.14065796	11.38378105	11.09019294	10.6887524	11.81865953	10.93105544	10.96968481	10.40984071	11.44411202	11.88273159	10.92503985	12.45186948	12.05108192	10.02141313	10.69259964	11.32728569	11.70082589	10.70622386	12.31589001	11.40326763	11.82660627	11.61281206	11.52611727	11.782905	10.37343689	11.87717509	12.69015584	11.0946297
ADIG	5.115766976	4.915953594	5.149663012	5.055411316	4.713580663	4.435026161	5.859434886	4.343700018	4.784191423	4.950098356	3.705572816	4.077384184	3.545317588	4.941397616	4.512900396	5.43607358	5.11667825	5.438940272	4.757535731	5.069047947	6.531233002	4.425372601	4.794924176	4.498468452	4.790141284	4.849586331	4.980964709	4.061470159	3.25309791	4.00799268	4.932049394	3.437253783	5.480045134	5.194328687	3.513017033	4.618728538	4.523432186	1.946552907	4.823841917	4.401141783	4.594675403	4.043315568	5.803246778	4.073933773	4.640434956	3.534594078	4.093382958	4.612092526	4.134725977
ADIPOQ	3.664994393	3.318540516	2.872463082	3.0437125	3.744613533	3.368404447	3.13475367	2.972196725	1.935251678	3.926653867	2.732579058	2.035957079	3.008242922	1.965042635	2.41302297	1.968457962	1.977955496	3.995866803	2.25673381	2.007627279	1.989518421	2.305540437	3.922299412	2.429834917	3.916049517	3.32632261	3.326602314	2.064690281	2.293114307	2.044926926	2.156101902	2.05627388	4.133725997	3.589155287	2.533521691	2.964306445	1.995995946	2.130729843	2.128948419	3.262994632	2.304073395	2.047307839	2.002163047	3.789607059	3.808280333	1.984864495	1.996092037	2.017854819	2.492821772
ADIPOR1	12.07319783	10.85674084	11.89507582	11.9999544	11.01317002	11.00881867	11.44487044	11.87165914	12.09401477	10.40679323	11.28089549	12.10931349	11.11845577	11.79720897	10.76215465	12.20146065	11.3750736	11.98175798	12.02028478	12.16092575	12.00848072	12.03994918	12.19415524	11.9408405	11.31458507	11.67872467	11.78270155	12.01223915	11.4095696	11.97661299	11.97024635	11.38434558	12.05465142	10.56516738	11.27343873	11.26584248	11.90144649	12.06742805	10.57316038	11.78111951	12.04166955	11.84340172	11.70500102	12.04269992	11.94820947	10.80581164	11.89553371	11.93378197	11.78006844
ADIPOR2	7.45377802	7.018676	8.023270684	7.494060232	7.356207015	7.123531439	7.778936217	8.037343782	8.14732589	7.342439797	7.41667593	8.303907923	8.26706155	7.695351272	7.59918728	7.793807873	8.339779521	7.676537023	8.087059064	8.542946317	8.06378414	8.073978533	8.33282968	7.686622043	7.794391836	6.841473621	8.193472551	8.112399751	8.396329385	8.379017993	8.406259114	7.053170282	8.322957733	7.530138545	8.147921503	8.057426881	8.062726978	8.296929473	7.539599631	7.6419522	7.519154034	8.464544975	7.853314731	9.310308704	8.002573562	7.782592855	7.902625245	8.215591897	8.03881597
ADK	8.198509573	8.043381039	7.743465778	7.166347903	7.695186507	7.161223794	7.258313443	7.882232162	7.89658796	7.921890727	8.657990784	7.578039256	8.61872107	8.232191836	9.037211695	8.963713946	7.800722662	8.424739621	7.04511664	8.254621028	8.383169559	6.814442603	7.569654285	7.53545079	6.890491565	7.599475217	6.406094341	7.801651208	7.313046241	8.962564498	8.672370509	8.083897993	8.335546716	5.792889539	7.260601866	7.367667321	6.747726634	7.954440234	8.242948937	7.85044682	8.255598865	8.354774744	8.802197734	7.426626069	8.3593369	7.917534379	8.52759707	8.316590112	7.53956032
ADM	9.141671011	8.210298015	9.224658096	8.787763565	9.163297612	9.699746334	13.62025651	9.812811267	9.603352619	9.635156604	9.467027784	9.579987552	8.834549561	9.839008758	10.22209649	8.682673101	10.02618149	10.17364638	9.508545777	9.268621541	8.898240868	9.139433446	9.90716706	8.319025642	10.29775907	8.508535007	9.263715965	10.15894982	8.980472255	11.53261742	9.298914003	10.07944784	8.798778979	10.8427291	12.62549064	9.089155833	10.22853707	10.59352004	10.85072923	10.37443842	9.200325244	13.71922511	8.978447903	9.77478956	9.252302993	7.298333068	8.30315512	9.145167241	8.709391933
ADM2	4.297142712	4.575162574	4.961100211	4.733579479	4.560287633	4.640833767	4.470847014	4.704741634	4.388217586	4.665583926	1.9543435	2.091166565	3.184859334	3.859373238	3.800679217	4.457540292	3.253613577	3.686539364	3.554992366	2.013542233	2.038746003	4.187625049	3.961156694	4.473247785	3.347890073	3.877256706	3.525701505	2.042351284	4.465244349	2.044926926	2.045047552	3.311102201	4.349177139	3.79045199	4.276175503	4.477242218	3.432854685	4.393008663	3.665613069	2.840997841	4.165928365	3.383734803	3.948153576	3.220105056	2.022262224	4.243565842	3.128882762	3.040649889	3.571034815
ADM5	5.7072453	5.608723046	6.335663954	5.876638636	5.145084157	5.468508197	5.643852911	6.235943406	6.021946696	5.506286719	4.989737031	5.355642397	5.457324409	6.349248571	5.076770188	5.481425412	5.495176841	4.760223112	5.776071196	5.416978139	6.191340855	6.002927252	5.471680553	4.877850881	5.685044077	5.827094349	5.644115924	4.802958867	5.368137584	5.426014885	5.239456103	4.689673765	5.376373341	6.183627805	5.487521356	5.608259571	4.325210006	5.300319356	5.168250335	5.433244385	6.263848209	4.164648566	5.474438647	5.117979478	6.224159298	5.602667998	6.073934419	5.824114084	5.586871026
ADNP	7.380873302	7.02894303	6.697444965	7.233427948	6.6014411	6.368073709	6.746229925	7.392626124	7.439804927	6.132166143	6.727843771	7.134720908	7.573343666	7.260677004	6.796216668	7.4288517	6.624931748	7.287837169	7.523676413	7.332104984	7.717653658	7.277311659	7.636503266	6.822948517	6.367729239	6.783853689	6.24384308	7.257389215	6.496593669	7.1543089	7.727729534	5.739586734	7.601238861	5.917531875	6.992042245	7.435210967	7.204535221	7.397402956	6.994622438	7.412319102	7.80459669	7.445148775	7.463431208	7.698048307	7.898624726	6.424892963	7.616039863	7.915582378	6.184370102
ADNP2	9.94462105	10.40646642	10.02749445	10.29237908	10.21281079	9.963358307	9.906228008	10.35097997	10.30271043	10.10277128	10.11833462	9.933676225	10.33324764	10.29404004	10.67213205	10.4270408	9.537818334	10.26226268	10.21353939	10.35453837	10.55760361	10.11325891	9.965649027	9.954776106	9.687828728	10.07051404	9.153401833	10.08171981	9.775625235	10.66227523	10.19147416	9.971567177	10.01446555	8.697381266	9.984756578	10.12063527	10.12235144	10.04225419	10.60713872	10.37107205	10.44536462	10.32395463	10.29076647	10.10725329	10.57393666	9.423398671	10.61988816	10.14971644	9.364280447
ADO	9.417584868	9.821385449	9.717140424	10.19168166	9.958355	9.687032666	10.18896454	10.14896538	10.02818082	9.202941268	9.72925575	9.983487414	9.960814085	9.635473958	9.864375715	9.730298465	9.164680971	8.922860925	10.1031759	10.24326497	9.353007964	9.97186098	10.17125276	9.467155626	10.17114877	9.581968098	8.785806723	9.915903157	9.594437777	10.11898757	9.42037657	9.707896793	9.310243569	9.817830878	10.23117163	9.995931049	10.11564255	9.947733255	10.12564435	9.729842482	9.761050647	10.22655336	9.664475061	10.41132684	9.64296617	8.225869591	9.522156838	9.432845494	9.06015786
ADORA1	5.052499281	2.703281317	3.472298853	1.967706197	3.24890755	3.168877728	6.00601307	2.966425626	4.515888007	2.028115193	2.031896065	4.423072916	2.072614085	5.114824643	2.095962002	6.510177642	2.768719115	6.752306225	3.067755977	4.218249473	6.050459296	2.38189467	2.162768106	2.618220841	2.427740344	6.040006465	2.875683845	3.304558828	2.021511474	4.650766426	6.634164332	3.692824873	4.645029666	4.439911346	2.06051974	3.029176556	2.085300921	2.120578083	2.044653014	5.360087495	4.502527928	2.142080156	6.402639008	2.089215399	5.059209416	7.766195421	4.953520936	6.821232565	4.344375385
ADORA2A	9.179284331	9.640239543	10.38428276	10.55627547	10.4417538	10.71514584	10.02482131	9.582165763	10.11026101	8.789948681	10.04443416	9.442020449	8.67251118	9.633982729	8.935850666	9.898955297	8.982641888	8.448479107	10.01695672	9.648520382	8.957556968	9.566151468	10.78276784	9.032240719	11.59991305	9.944712019	8.953758759	9.741302613	9.34841077	9.035448318	8.73667304	12.26966287	8.660592646	9.395981976	9.046514354	10.23881049	11.06040053	9.132238826	9.780263339	8.817503726	8.808460112	8.523416632	8.947813079	9.320385221	8.920783461	8.357416471	9.1728789	9.504482093	9.123209538
ADORA2B	3.977867551	4.391462546	5.220396313	5.168067274	5.866563402	7.582132812	4.967922646	4.760626324	4.244148758	5.17247471	4.949693965	3.700294108	5.733671356	1.917336841	7.093921327	3.776128796	4.963426548	3.734436043	3.930389416	7.084124947	5.213780485	4.584370471	5.240510366	3.763887649	4.968603409	5.488939599	4.209148893	6.327459457	4.043830131	6.296995225	4.61816996	5.957350218	3.770764683	7.007659881	4.18522609	3.898404715	5.991779444	4.656673791	5.767878102	3.762234075	5.737150628	1.950080596	7.233917759	4.873733646	6.037977075	6.198924421	5.267701574	4.774646742	5.507286289
ADORA3	8.790425943	7.434229993	8.218365875	10.28638562	7.73604758	6.858301118	10.08556477	9.013578271	8.429351036	6.782055665	9.878604347	8.866120169	8.240113578	6.305094702	7.754588063	9.066824151	6.202139883	8.478231263	8.71874789	8.390929777	7.992985765	9.015167327	9.83086232	9.579498267	10.58025842	8.506365664	8.452162677	8.529744194	6.985986296	7.417638715	8.931518612	8.260102047	9.374573322	10.62846045	7.200322598	5.649341061	9.397307107	9.803563354	9.613658009	7.937968212	7.336909351	8.96273552	8.357844393	9.239029459	6.620603711	7.286856207	8.56006218	8.691629286	6.295286635
ADPGK	7.847835271	8.054110473	7.985427145	8.128610461	8.051630902	7.772874851	7.999233333	7.542941264	7.653920319	8.069353983	8.574432788	7.791917471	8.474718398	8.171269899	9.167481389	8.230748458	7.538600069	7.742326158	7.847375805	8.333166661	8.230616741	7.469904514	8.165705215	7.658079248	7.651068224	7.894794935	6.412813996	7.689386491	6.699840778	8.295339813	8.416034267	8.84425502	7.996531252	9.054521683	7.846688779	7.505648989	8.26798649	8.00960394	8.775512148	8.352381331	8.279145753	8.176585715	8.284296754	7.73737117	8.479802977	7.117878481	8.193166081	7.988201931	7.724448747
ADPRH	6.521547817	6.521502645	6.304885313	6.719839636	6.451486015	7.160406808	7.057529236	6.240071696	6.216429039	6.316134198	6.38932109	5.776162812	5.363288943	6.198066886	6.56534392	6.732469129	5.225753601	5.933470221	6.048035638	5.623189931	6.162444197	6.469277311	5.7072453	6.063360719	7.192865561	6.150433176	6.21632897	6.342423334	5.783333901	5.445664765	6.615762366	6.692855157	6.405402386	7.477124028	5.921030431	6.381190082	6.730875003	6.233364006	6.393889513	6.332090537	6.094469748	5.867997614	6.369190091	6.353293073	5.688642675	6.549603893	6.23598773	5.711391187	6.06620159
ADPRHL1	10.64321219	8.304574121	9.5014755	10.3054773	9.106678354	8.5122928	8.918916799	9.501862798	9.455735947	6.102830938	8.31378376	9.014377637	12.21968047	11.35076101	7.187592394	10.5330336	8.657140873	11.67363868	9.622690983	9.317122095	11.61167561	8.209401773	8.652530373	8.193472551	7.944912125	10.48207134	8.701586872	10.06078605	9.212857793	8.068358353	11.79702385	8.909417221	11.17570588	5.026388605	9.240151351	8.457942069	8.599550877	8.627792957	7.85063993	10.13281415	10.38911724	9.602862647	11.46814243	9.301852686	10.8835898	9.006453121	11.56724978	10.87242027	10.69606412
ADPRHL2	10.43235369	9.640471227	10.64269101	10.69687876	9.75303459	9.929881577	10.30838991	10.85072923	10.84115459	9.324586666	10.2980935	10.5553544	10.45543086	9.887850445	9.50340574	10.24674742	10.43410792	9.92214524	10.56595823	10.58119252	10.48143861	10.1922215	10.43829819	10.74627876	10.06227385	10.04725522	9.75856853	10.60373802	10.17701965	9.799636814	10.31017741	9.200259815	9.882971222	10.14105846	10.11707012	11.30525622	10.47442752	10.26027402	9.783407245	10.48560936	9.985512024	10.7147995	10.68104667	10.37095003	10.00785252	9.239889333	10.43376353	10.33065306	10.11955759
ADPRM	6.032343016	4.663759799	5.903141621	5.161525649	5.305476636	5.285522169	5.573416183	5.882443845	5.93977414	4.792277451	4.730551078	5.551639462	5.041803966	5.137259	5.691696347	5.058123402	5.34372972	5.650457003	5.736999544	5.518657061	5.469939952	5.696723312	6.856027133	5.833306084	5.121994023	5.73251393	6.260504157	4.582152508	5.272995575	4.984807798	4.544131436	4.489057426	5.474438647	5.045716868	4.934639008	5.64228715	5.40314975	4.918312692	5.778373218	5.734150281	5.443668144	4.881491941	5.215586158	5.24363398	5.503825731	5.48687967	5.134242221	5.073062194	5.264101756
ADRA1A	5.677979886	5.294179636	5.720168714	5.604703783	5.511592508	5.31739079	5.87173403	5.097719902	4.066039699	5.356281886	4.061226303	4.603148939	4.906996493	3.84072105	4.867200371	4.507810869	4.785624865	2.581981145	4.088832608	4.89373474	4.676457365	5.739113435	1.904885728	5.264559841	5.001067921	5.562861845	5.238283034	4.102727459	4.748397076	2.044926926	3.377381247	3.660699385	4.815178244	5.052149245	4.403760543	5.373451067	4.461431189	4.597082663	4.537265107	4.786525342	4.389333105	4.366079958	4.201917298	3.849447186	5.027981134	4.194789948	4.816222194	3.54221353	4.338484456
ADRA1B	7.053219589	7.524027326	5.807035149	6.034686693	8.26858823	7.368416057	8.232310903	5.379014824	4.821432437	6.122877167	5.831079343	5.139409853	7.042898304	7.186215606	6.100530763	5.127913231	5.896203388	6.566549959	5.966142467	4.993610559	6.670828218	5.550556617	5.077058702	5.130702539	8.0887538	6.003831084	6.045880795	5.140457482	5.254500908	6.399522347	8.63662254	5.371243726	6.796967908	7.763111741	7.927422341	6.148030483	6.910459222	5.047679655	6.121605255	6.04530611	6.524572848	5.849682242	6.03154907	6.220668326	6.365806217	5.784325601	4.156319556	6.61900208	5.296053334
ADRA1D	4.004615544	4.198708478	3.950006594	3.902596434	3.884804098	3.958323366	4.023479397	4.067369298	3.728087556	5.606881445	3.932596526	4.498265724	4.64438467	4.115690933	4.054712462	3.762328114	4.519720589	4.710900517	3.642146009	3.291990042	4.65688254	5.731646925	3.57085121	4.30272482	3.677999713	3.829050874	3.669312459	3.308573993	3.908649843	4.561130989	3.786269992	3.677353773	4.685229861	4.932251888	4.03086067	3.469284119	3.784638093	3.090170184	3.704817509	3.900932587	4.086810217	3.726072291	4.994573193	4.171356507	4.647776229	5.760083891	4.099259634	3.884981136	3.530135561
ADRA2A	1.90357623	3.04883137	5.55149238	6.399448408	4.766745726	6.437932742	6.808410909	5.633739366	5.837064325	1.902285029	4.845175983	7.374213881	4.655479282	3.381249185	1.978554399	1.910171381	9.091377418	1.99097198	5.259740632	7.533195223	1.940432947	7.460350288	1.971405939	7.575319379	5.117566041	2.937864119	7.899302428	7.262492104	6.944979262	2.044926926	5.155196846	3.357191031	1.967929092	3.860380514	11.17899043	5.230072534	4.80775868	6.97757242	3.090270526	3.883517616	4.779021871	11.39119229	6.056782012	1.966859276	1.954283026	7.004469029	5.460487261	1.969892396	3.685494031
ADRA2B	7.42782122	7.354816794	7.074753938	7.042070154	7.308053195	7.387978453	7.031194976	7.143740274	6.985914889	7.435174736	6.934972071	7.244256432	7.299336625	7.550378303	7.735385867	6.982825391	6.817897854	7.941216849	7.171623432	6.759211198	7.08397803	7.46810198	7.095708595	6.866479665	7.425729018	7.332634697	7.17446551	6.440297993	7.052177717	7.147326821	6.877046134	6.757739239	7.587172711	7.668139113	7.01144315	6.785629127	6.670432467	6.433606115	7.234451021	7.358454179	7.632308141	6.733259995	7.483990194	7.108767402	7.701091054	7.579075945	6.87314943	7.125141464	7.569913635
ADRA2C	10.94296865	9.532168233	10.21219811	7.379033173	8.699757075	11.11859581	11.27375641	10.00588771	9.638202393	5.440217787	11.59667785	7.048727524	6.920208345	12.01201287	7.188125342	12.24492189	6.123620536	12.27452792	10.53496466	5.82034884	12.28362442	7.568017655	8.225458082	5.882948506	8.208099218	9.355717523	7.038699848	9.01795611	7.847652636	7.993320331	10.98636931	8.768666412	11.60541522	5.681393414	7.16309913	9.73198818	10.1220545	7.90826245	7.915953005	11.88479217	11.88648207	6.907073482	12.86920419	9.054634378	11.15412761	12.6937025	11.59513519	11.25152894	10.47752889
ADRB1	3.251873385	3.857920845	3.305532773	4.626945412	3.919064236	4.795100387	9.674814983	3.629717155	1.925521425	9.471599413	6.754730699	5.359502486	5.847030924	9.335747124	9.385281405	5.035541956	5.341247578	1.917739752	4.253109239	5.02862753	4.275274941	3.496409418	6.656179934	3.464223219	6.543600593	5.225141177	4.728653135	3.348752507	4.74867333	6.56593786	5.038650143	16.25163982	4.663484294	12.72620578	5.872410503	3.792818242	5.315502696	5.273367988	7.714559129	3.517446832	4.526584114	3.676835111	8.180979363	6.034858372	6.819369722	6.442310075	4.491964668	4.841749212	9.568588025
ADRB2	7.478020258	4.713970574	5.583684456	5.469570127	5.077382392	5.64432085	5.895427944	4.908811336	3.512281083	4.937700223	6.191610908	5.621551403	5.626410466	5.980746501	4.372990301	5.393328688	5.834982265	4.998848146	4.98085979	4.319400057	5.906109936	5.19604339	4.967044676	4.46815264	6.117901248	4.975727275	4.602052805	5.069318317	4.508033371	8.483604193	5.26195576	8.752138021	4.916391033	6.6618632	4.684415792	4.754357743	5.172201369	5.13004734	5.216520304	5.177440622	5.124221394	5.250202791	7.071265562	5.612314261	6.049200461	4.27473738	5.731973308	7.06372347	5.198234947
ADRB3	7.853833361	7.670178261	7.722672801	7.414400245	7.505964105	7.349838807	7.517442059	7.245428671	7.793320506	7.455931196	7.496257788	8.260411636	7.433328137	7.286702401	7.572280285	7.360203256	6.867593958	7.864325742	8.050180875	7.744848734	7.021955298	8.354460415	7.479755456	7.455191103	7.108767402	7.632423054	7.328464025	7.828648486	7.500763438	7.543287769	7.004112728	7.023365234	7.730223455	6.588802479	7.463544129	7.513534835	7.476236003	7.992005811	7.583825892	7.551225723	7.560502725	7.542365774	7.717653658	7.849424045	7.608433207	7.357582755	7.23046367	7.527917237	7.91079262
ADRBK1	10.77340057	11.20939723	11.84478452	11.88834255	11.34206326	11.74490206	11.64536693	11.61521959	11.71011467	11.16509849	12.14896063	11.40460853	11.30719461	11.38614571	11.7937752	11.18056749	11.23446142	10.52894578	11.51333915	11.56952893	11.6488047	11.32863351	11.82542188	11.69198651	11.64453539	11.24872065	11.89081938	11.53812967	11.46852638	10.89275873	11.58058425	11.7713324	11.02387087	12.29715881	10.91375996	11.90093215	11.62006629	11.4026802	11.69746709	11.4314143	11.6732288	11.58058425	11.3462631	11.72733159	11.64348764	11.39167073	11.50193989	11.17863943	12.15901889
ADRBK2	12.39895093	10.61136541	10.59832194	10.90536872	10.71607514	10.63106005	10.28879834	11.43861999	11.27814952	11.05272592	11.47065308	10.31196223	12.37439283	11.84755099	10.64083921	12.78353565	10.86654468	12.08116844	10.91888407	10.88648377	12.08066878	10.7468523	11.41174306	11.35629889	10.60908604	10.613153	9.371857136	11.0946297	11.0269395	10.11277438	11.70060217	9.854456832	11.68272572	10.60151087	10.28569648	11.52708781	10.53941903	10.79638856	10.87946919	11.43475191	12.0092531	10.69003198	11.79743169	11.3043926	11.80477158	11.30261603	12.33060188	11.72282828	11.06040053
ADRM1	11.37155219	11.27343873	11.57852518	11.38740416	11.51473799	11.45451676	11.62478661	11.59775283	11.78461977	11.14623341	12.06464612	11.13799915	11.93360033	11.36202758	11.21294778	11.6198558	11.29536087	11.58430184	11.26742942	11.64321166	11.47025744	11.14187605	11.62350306	11.64979618	11.61340261	11.286906	11.46375629	11.51729241	11.40439844	11.27832133	11.25949186	10.88324313	11.40399885	11.79460692	10.5277131	11.29049335	11.00156202	11.19325832	11.17782076	11.40362867	11.53326741	11.66827152	11.44101691	11.2988921	11.32173332	11.76392401	11.23036882	11.90002898	11.66680024
ADSL	9.572503056	9.513758904	10.04618505	9.982534914	10.13239441	9.684255742	9.845809682	9.998503347	9.884391115	9.995931049	10.20300319	10.03934275	10.15913639	9.893733787	10.56723346	10.06531797	9.092321585	9.723475548	9.327132221	10.19687303	10.51422811	9.865562539	10.58178464	8.963332493	9.688401126	9.416178433	7.503786029	9.746200223	9.108742077	10.5279721	10.36915001	9.823887503	9.631393053	10.26377783	9.73207072	9.674403861	10.07825181	10.12645757	10.33239436	10.29294716	10.11305914	10.10399639	10.18048802	10.21332404	10.03829183	8.326365594	10.15955736	10.59177806	9.454748648
ADSS	8.768522187	8.696340616	9.125216327	8.919340489	8.882741495	8.771954781	8.890926308	8.894339578	8.980576161	9.035086495	8.921363958	9.164572865	8.890865222	8.657082597	9.11598966	8.612510912	8.492783835	8.588570431	8.94654007	8.884443575	8.690907554	8.980916856	8.829159174	8.216392707	8.695552418	8.331080017	8.260972764	8.529263958	8.477345274	9.310913124	8.704756727	9.120919611	8.506732239	9.109442104	8.798825112	8.78585514	9.02101089	8.610475682	8.962359419	8.737364678	8.443657807	8.979562222	8.956579976	8.695126153	8.64651362	7.896386867	8.576153319	8.966807465	8.531407208
ADSSL1	9.659680861	11.83245958	11.83548351	11.13835561	11.96555775	11.75761351	11.719457	11.04690975	11.66254143	13.94670705	11.46659955	9.945508509	9.710036892	9.796405909	14.04725185	9.461167306	7.489427499	10.45640707	10.86921515	10.37649537	9.355591882	10.52449146	11.9111726	10.91044924	10.36289326	8.323273042	9.084581516	11.04673399	10.46909389	10.98847108	9.432845494	10.94916429	8.367441985	9.029199505	8.88950891	9.308104139	10.40708321	11.29291035	13.12776875	10.49755596	8.789683568	9.151034733	10.5364479	12.06049822	8.606771809	12.26606955	8.796821847	8.846307134	9.419227673
ADTRP	5.80065845	5.54902176	6.194919602	6.232590495	5.649992021	5.530374289	5.499565465	5.575739553	5.441824906	5.596622334	5.51496289	6.265103261	5.370617279	5.385364835	5.555222368	5.477838675	5.66767969	5.306343989	5.68198124	6.043471414	4.191222881	5.904730503	5.081451956	5.52909628	5.407202506	5.85663334	6.588180665	5.861981576	5.8219224	5.410217653	5.103566567	5.189660854	5.505368365	5.841581716	5.53248311	5.753095009	5.459679777	5.866384868	5.287908569	5.816445573	8.122703175	6.037887742	5.054693779	5.469518113	5.422763824	5.126569375	5.742360381	5.622348177	5.677673114
AEBP1	8.189049065	12.09855177	10.2104674	12.39231571	12.43818993	13.94847017	12.59249705	10.14508467	10.1413438	13.22722231	11.96009661	8.950713439	11.71988151	11.40523336	11.90519011	8.13959007	9.21278946	9.576913531	10.86904655	9.043836911	8.412763043	10.74979347	10.7413641	8.520481743	13.52303082	11.29623992	10.34872018	10.82255778	10.58208872	9.156034669	9.220921721	13.24067393	9.219273819	15.25475054	10.53223118	10.37179872	13.87020631	10.13250023	11.03016728	10.28098251	8.861596325	8.223337247	12.46591036	10.43020419	9.89665281	8.190614692	9.058843318	8.062880884	9.283152176
AEBP2	5.258502393	4.487092795	5.352598774	5.499131776	4.480918284	4.944350581	4.95888734	5.266324868	5.352054059	4.703993284	5.57170571	4.827854659	6.84337753	5.023602806	5.377451708	5.199333754	5.411746299	5.25527514	5.64075655	5.989903608	5.323200208	5.380899504	5.007484793	5.391094857	4.808714267	5.612571063	4.920942157	5.449755534	5.333246078	6.175576573	5.331121997	4.918312692	5.729819355	4.660255895	5.09146004	6.122196771	5.630640005	5.612833132	5.201630854	5.109270949	5.029297584	5.820053951	5.361498802	6.23181638	5.742017882	5.839330956	5.276927285	5.898170566	5.056681102
AEN	13.07213896	12.28000619	12.31190623	11.98460546	13.0767435	12.73798445	11.95525307	12.19715241	11.93148105	11.53688597	12.69226021	12.28469383	13.03441035	12.75078674	11.96200361	12.67586598	13.4060267	12.64939748	12.10482662	12.02052115	13.12609199	11.93822086	13.21184694	11.99719348	10.83629302	12.28306013	11.91257449	11.75123936	11.91274135	12.56016385	12.69226021	11.9727675	12.97849828	10.90724182	12.69764484	12.29740656	12.4160565	12.20882802	11.97914005	12.72806334	12.89428657	12.74207349	12.67394736	13.18849934	13.03117157	12.729196	13.50213988	12.80130588	12.9512343
AES	16.43995623	14.7828122	16.2261519	16.47133314	15.05088487	15.13507314	15.76934763	16.68616135	16.84802608	14.10087543	15.41106293	15.97473799	16.76527912	16.1272308	14.67823642	16.16567638	15.48884116	16.35423573	16.49775134	16.48212766	16.78619964	16.14171959	16.41391274	16.64613598	15.94589288	16.25613783	16.16125705	16.47964194	16.21168951	14.69021724	16.32687155	14.02342768	16.40657818	13.09198684	15.9639341	16.60197605	16.11921726	16.51401697	14.9622662	16.46595627	16.16326621	16.20096652	16.2261519	16.29295142	16.42186501	15.80586786	16.38429926	16.37659014	15.73156109
AFAP1	12.56142362	11.45524399	10.16930505	10.69752233	10.43541385	10.61947228	10.33043884	10.81697543	9.969653755	11.40624148	8.909307482	9.904417392	9.731818867	10.93507006	11.46874238	11.3590262	10.08400883	11.53688597	10.28890527	10.16581591	10.70688376	9.474836527	10.10429212	10.52098574	10.31450055	11.67340386	9.438551269	9.869739341	9.318722804	10.43352175	11.33972354	10.0121459	10.8333851	10.65761002	10.4179792	9.981241062	10.36403812	9.354898484	11.0261697	12.03598286	11.92168716	10.52856261	11.50990321	9.982802499	11.38717237	11.99422038	11.46191948	11.39582476	11.0789037
AFAP1L1	5.315336497	3.991582656	6.08211459	5.60017175	5.463956927	6.119041437	5.843362301	4.987284717	5.009556132	4.161952158	5.22967818	5.466431069	4.569512303	5.282959892	4.349638077	2.199682048	4.307222056	3.461632199	4.275692836	4.851189706	3.805532682	5.177552598	5.58407008	3.661987963	7.264330277	6.106947582	2.776207788	4.650766426	4.744496429	3.437044492	4.382098606	7.002769197	2.404109395	6.032381427	6.020353161	4.623480039	7.466639678	4.198235116	5.171345475	4.37750173	3.72968208	4.688022741	4.742287312	4.990626799	2.770086355	2.303156931	4.198235116	4.581175228	2.538651274
AFAP1L2	5.737806576	6.115081882	6.848565537	6.408326971	6.70795746	7.562825485	9.002799129	5.881948466	5.534364685	5.650965724	7.890990431	6.475343641	5.846939781	6.198484675	5.823080447	4.886143564	6.663709748	5.167128602	6.260841183	5.786836842	4.896339059	5.440933147	6.26448111	5.022591076	8.154955498	7.23145651	6.040218473	6.386807557	5.103858564	7.317952465	5.636769812	7.97248638	5.690062321	7.404660989	6.507936254	5.570183529	7.84088295	5.020569135	6.451486015	5.976768683	4.454354417	5.320382149	6.850818147	5.710708425	4.632831434	4.262049388	5.232295118	5.304422094	5.567894924
AFF1	11.93397925	11.90706624	11.9999544	12.13933312	12.09136702	12.20391392	12.3785344	11.44702078	11.73751027	12.5669945	12.0755869	11.77612867	11.82911434	12.10122142	12.54089232	12.09136702	12.1420923	12.25412638	12.24463531	12.09639745	12.34274756	11.83155551	11.05566338	11.61382965	12.08701716	11.76548805	12.31563118	11.46596297	11.62350306	13.34152987	12.14124847	12.00372645	12.0688634	11.33104969	11.57771351	10.86949318	11.52556772	11.55210779	12.22054058	11.81940467	11.99250114	12.10422329	12.19365345	10.89720213	12.09692987	11.54100206	12.01906777	12.22870337	11.30864658
AFF2	4.782629549	8.917941704	3.959701534	4.461305718	9.69625834	8.251575109	9.269791089	4.566849125	3.77563548	9.838372589	9.809782554	3.438207566	9.214810032	4.606422563	10.81854347	3.64139819	3.684724314	4.44787373	4.191614361	4.028078616	3.58429257	4.193049473	3.057078688	3.994894527	4.975300434	4.553303967	4.43943246	4.241485411	3.933312494	8.609420837	2.712567181	7.93284816	4.368171428	5.377186966	6.513639401	4.654162442	3.851538987	2.668239567	11.24061054	6.195327392	4.394589857	3.791738405	4.335385338	4.683037829	4.726871701	3.901011357	3.525415821	4.236092687	4.523299745
AFF3	9.42140379	10.73900482	9.676875831	10.04122964	10.28087451	9.863948449	8.677281326	10.45821377	9.458707495	9.896414593	11.76736744	10.6750494	5.565545711	7.905115823	10.9376168	7.122149452	8.661743467	6.327553222	10.07685878	9.4937394	7.113255078	9.835931067	8.220660699	9.569533408	9.8425756	8.701439496	9.672669298	10.47406368	10.37056407	9.923966035	6.771048055	9.955640598	6.599469642	5.104094791	8.844457317	10.05283264	9.363108153	10.94375853	11.08715921	8.392558237	7.4066957	9.650462509	6.603858808	8.103366737	8.856905141	6.717746193	8.58180317	9.201339077	9.219570355
AFF4	9.612705086	9.756364719	9.628717081	9.485727168	9.679117533	9.585308686	9.875189053	10.08905635	9.970726573	9.692993491	9.831920214	9.708980748	10.65667883	9.446033621	9.905513521	10.21229833	9.914880013	9.625535987	9.648593587	10.18294388	10.16101356	9.630545519	9.616559977	9.804297835	9.382306692	9.443365066	9.354707707	9.672669298	9.418318645	10.57035528	10.1707286	10.21914478	9.476005216	8.678855959	10.16263774	9.63459286	9.9913992	10.05911966	9.783920226	9.810024435	9.660135012	9.966686969	9.517180758	9.783181387	9.877992525	9.466670475	10.17042837	9.714732599	9.7560438
AFG3L2	11.79636283	12.02717709	12.68942511	12.70647553	12.38984087	11.98574171	12.00150543	12.5175075	12.70647553	12.16638926	12.54359971	12.4041368	12.35221677	12.18033434	12.54494539	12.3525455	12.25840105	12.41392841	12.64569312	12.67469446	12.36700681	12.25616906	12.28788143	12.3132879	12.10554961	12.26273191	11.90733867	12.56079213	12.18503231	12.54321473	12.15747876	11.81912918	12.09880051	10.89487351	12.0074301	12.94614883	12.24815819	12.37560099	12.52433272	12.0819502	12.29542034	12.7716185	12.33288928	11.96510009	12.40932722	11.12639086	12.28413254	12.46591036	11.78520949
AFM	2.410745844	2.157173245	1.985318484	1.967706197	1.945986432	2.068016346	2.299419205	1.971210361	2.864251421	2.358630529	1.94469368	1.957778763	3.142314178	1.894705592	1.990386926	1.955145389	1.897263505	2.112891601	2.684239195	1.969974039	2.010918878	2.408220922	1.973824713	1.995494551	2.116033593	2.54563927	1.955251288	2.19463223	2.607056045	2.044926926	1.909899253	2.023891362	1.961433189	3.334670197	3.209779155	2.596495083	1.980220206	2.032456775	1.961260959	2.493771203	1.982850544	1.997616183	1.968457962	1.96819785	1.989490169	2.015155553	1.941738662	1.996284469	1.966763575
AFMID	6.015726795	6.677656622	5.479418711	5.898844977	6.633159897	6.426153271	6.606095612	5.685148781	5.648164026	5.580847087	7.172320619	5.807547571	8.173124207	5.575317746	5.22979603	6.129303327	4.811409119	5.607143468	5.123227274	5.624704843	5.978438166	5.732869331	5.374385606	4.878249439	6.105263555	6.229514894	6.199144268	5.129810408	5.408304317	6.609362466	5.93754994	6.048175665	4.891561619	7.056525161	5.344659623	4.636234632	5.899277539	4.608274113	5.842778045	5.587866218	6.165809868	5.164023592	6.47106024	5.435310962	5.659367815	4.665799243	6.348562967	5.725499308	5.963221191
AFP	8.386212338	1.999909894	1.985318484	1.967706197	2.484356403	4.098602357	3.842194551	4.572367927	2.109070593	2.006945414	5.243157042	7.592333799	2.045117968	7.8626064	4.842471977	8.698797237	1.974499435	8.734691136	1.957435368	5.448463629	7.693110385	4.243115095	4.253039261	2.908572278	5.145623432	9.041747709	8.554646924	3.025346526	3.180863236	2.044926926	9.113309497	2.344100786	9.076046188	2.715176649	3.106031934	6.437397276	5.545754291	5.545212747	2.033980913	11.59377829	9.33775044	6.589590559	8.863075692	5.270936231	7.569135977	2.125935929	9.571896033	11.02889454	9.197082184
AFTPH	9.679793284	9.037211695	9.527865029	9.814646174	9.371637629	9.08548406	9.249074634	9.350953206	9.492822769	8.514268326	9.837235414	9.558673606	9.721476161	9.40427118	9.319133468	9.493392873	8.982046946	9.474412515	9.538138236	9.687997193	9.816206368	9.451324951	9.283878369	8.968269919	8.907347343	9.146774053	9.057284394	9.522456466	8.488276927	10.03858592	9.840925935	8.850560923	9.105353461	7.636204724	9.368173751	9.641895252	9.408556511	9.449680711	9.623534187	9.702720364	9.796824135	9.857269862	9.649142044	9.511637182	9.874398207	7.771500019	9.568126741	9.600214416	9.071683284
AGA	7.781222502	8.378713463	8.161971054	7.912894186	9.404689513	8.532726275	10.21522366	7.782179224	7.781298353	10.91295039	8.180203224	8.342083954	7.75451806	8.698846668	10.91216296	8.137390925	9.048457955	8.089320639	8.964410116	8.247715122	8.070480597	7.699122445	8.506279186	7.138501797	8.162915524	8.453880372	8.580864353	7.975068283	7.030066329	10.35086035	9.033262241	8.707985837	9.437957751	8.209511088	8.018462925	7.481637564	8.001429857	8.595201865	10.82568548	8.939715968	8.129260527	9.286172362	8.771954781	8.684216268	8.769734457	9.077424066	8.156039315	9.177823672	7.578803595
AGAP1	10.7877885	10.64866568	10.0059907	9.857269862	10.37954532	10.308493	9.617560992	10.40561127	10.43315234	8.703756265	10.89707109	10.00348589	11.36484327	10.54773016	10.16748916	10.88453055	10.05283264	10.57878423	10.23105556	10.49967923	10.44022872	10.1623342	9.367849033	9.340782929	10.13636915	10.40017285	9.759071957	9.73096388	9.498860754	10.07767358	10.44271975	9.304694418	10.61838184	7.8470583	9.960158711	10.38955829	10.38237396	9.813570067	10.28847596	9.867473537	10.35030436	10.23812062	10.44718708	9.746906024	10.74627876	9.100215354	10.55772489	10.39228392	9.901980654
AGAP11	6.512739414	6.598935743	6.992429249	6.879835527	6.348076314	6.777981699	7.709073416	6.868723287	6.959208843	5.813326528	6.749416677	6.779095485	7.457591812	6.802209201	6.854107147	6.411842587	6.67277577	6.542561328	6.805387093	7.017600508	5.82504556	6.630749198	6.73758066	6.870193422	7.326011855	6.893676173	7.50987003	7.06891717	7.112958439	7.430066705	5.916977785	7.94746838	6.276404083	7.019271779	6.820367644	6.962970268	6.944044591	6.654423776	6.74470893	6.568564588	6.469443306	7.221565028	6.990962481	6.438189454	6.917848306	6.674254685	6.493491934	6.408745344	7.395001496
AGAP2	6.696031985	6.701150009	6.278520704	6.760095493	6.746908305	6.551229766	6.493700477	6.212641035	5.834928784	7.069426147	5.899721068	5.441162889	6.140601117	6.577096168	6.538999942	6.143683443	6.258470362	5.16088757	6.099796881	5.63247379	6.190850333	5.861644358	6.073934419	6.143589627	6.213434593	6.599066479	6.39186044	5.753483191	5.782983867	5.451552698	5.953587505	6.192569052	6.135516431	7.291675309	6.230068677	6.228618686	5.770207128	6.100802187	6.655359796	6.463434223	6.34258804	5.886856421	5.828163399	6.264197238	6.349832246	6.128127269	6.142049295	5.62411914	6.144367506
AGAP3	15.05243219	15.67735312	14.70733481	15.36401356	16.01947483	14.59954181	14.93821309	14.51296199	14.43073507	13.73882619	14.16619151	13.94548498	14.61980105	14.51006667	13.69266417	14.29877191	14.77121156	14.62654807	14.74986839	14.6188927	14.72800691	14.02082379	14.20169935	14.80564739	14.23082719	14.69021724	14.96487494	14.5407727	14.40815001	14.83176349	14.73850927	14.63423285	13.73527949	13.49075113	14.2065075	14.8135297	14.20006935	14.50904929	14.16619151	14.83176349	14.74755103	14.54489035	14.61578024	14.22118562	14.46960352	14.21654735	14.42914677	14.30842863	13.80882713
AGAP4	14.20406372	13.86438711	14.08136182	14.54489035	14.16619151	14.26559162	14.02146462	14.41071569	14.38211774	13.75811273	14.17633286	13.92677734	14.31708641	14.02472045	14.1812753	14.0702133	14.53685168	14.16694367	14.26559162	14.17633286	14.13515361	13.63880458	13.80988613	14.65941333	14.42381553	14.02214469	14.48830071	14.44163443	14.17141103	14.42993212	13.82378831	14.0408216	13.52840126	13.01620355	13.65681892	14.43942184	13.94909293	14.03241112	14.03588182	13.92474666	13.97250653	13.9907407	14.15152469	13.35959742	14.19435766	13.77949179	14.26830802	13.73694415	14.08416243
AGAP6	14.16166354	13.77998465	14.02280749	14.4856732	14.14114419	14.18052712	13.99553549	14.32423178	14.2837104	13.68761245	14.11365859	13.86663676	14.22895689	13.92035822	14.11077908	13.97792434	14.37833349	14.06191415	14.1524448	14.13356485	14.07226739	13.56872952	13.76685919	14.57246556	14.34275532	13.94909293	14.48915263	14.36256447	14.12987062	14.30193776	13.72915445	14.01669098	13.4440512	12.91994955	13.54621675	14.33555867	13.88918975	13.94001586	13.93548651	13.80290421	13.8859918	13.87207878	14.0688267	13.26648834	14.14041623	13.6601504	14.19835898	13.68133091	13.9907407
AGAP9	13.97792434	13.59414369	13.77816023	14.16619151	13.73882619	13.82502745	13.68432209	14.12771044	13.9907407	13.24405032	13.72971662	13.40221306	14.0495097	13.48605429	13.69896398	13.76685919	14.14717093	13.57045778	13.67196262	13.69693065	13.81708031	13.22996566	13.38907512	14.43368349	14.16166354	13.67658572	14.10848122	14.03886156	13.69896398	13.87141471	13.4060267	13.75040379	12.9600777	12.58681879	13.26648834	13.90703004	13.72090881	13.70759223	13.56548149	13.51399121	13.50315911	13.57314258	13.62526049	12.88371182	13.7432263	13.17411426	13.85942776	13.24735735	13.68073895
AGBL1	2.104134985	2.230766507	2.720888399	2.883836789	2.163850013	1.970748987	2.559121956	4.22770058	4.656816888	2.054185195	6.220757119	3.697783134	2.058236034	2.457067257	2.720888399	2.155804787	3.916484896	2.606179115	4.208420193	4.916022077	4.033771572	4.020600932	2.083283312	4.491161931	2.270023272	2.045680918	3.823489979	4.469049486	4.920207823	3.82570709	2.042298703	3.665079715	2.083586297	2.011588018	3.648236707	3.492386361	3.082575877	4.212846615	3.244928266	3.553346697	3.742930344	4.445470099	2.54948246	2.053033661	3.223618322	5.84740436	2.236682647	3.81398061	4.960301685
AGBL2	4.301090967	6.433518888	3.768623806	3.324085623	6.149281658	6.331743936	7.160723283	5.314532096	3.929937026	4.718365132	6.433077058	5.226408041	7.324277062	6.268127692	5.116454623	5.9727852	5.869895061	4.896202251	5.558281607	6.618442708	4.425100949	4.729072684	6.821080169	3.929641271	4.7989421	4.094909391	7.360832657	4.939013191	5.801674724	3.434165063	5.887690744	4.81343864	4.757535731	4.664817649	5.157359054	5.229491153	5.339124154	5.016382891	7.067530825	5.431155727	5.331769946	4.724062842	10.13615032	5.688005852	6.068514795	5.982207908	5.878769508	7.048280913	6.825413656
AGBL3	5.315385871	3.20075477	3.872708483	3.165361127	3.956551961	3.919212561	4.413976618	3.463697415	4.035809707	3.235889598	6.21074263	4.37607333	5.577732332	3.944621364	4.970243242	1.956641074	6.025797305	3.930232975	3.46072765	5.60703477	4.652125385	3.403104734	3.129762154	3.597392212	4.018633055	5.470687608	4.85908998	3.861762137	3.875247623	3.09233186	4.444549036	4.226015834	7.672827921	5.369958255	6.433077058	3.440720894	3.11416897	3.866132983	4.346499656	5.266744371	3.135861401	5.853691026	4.888502697	3.988810446	3.98906486	6.543477039	3.8969843	6.513436345	4.26745108
AGBL4	10.15966226	10.42052779	10.49102811	10.30752973	10.30808269	10.15353031	10.18790421	10.53223118	10.4057367	10.34750525	10.71607514	10.47595926	10.05529476	9.878604347	10.51909619	10.02339041	10.04396795	9.723392684	10.51969745	10.35214285	9.886275846	10.12564435	9.827027683	10.46555219	10.30237566	9.743273049	10.4405066	10.26952751	10.39703393	9.21701979	9.494457234	9.722779816	9.806705666	10.06210401	10.12520959	10.64176763	10.15832188	10.39294259	10.51767793	10.23943876	9.605826546	10.50121679	9.820868525	10.31959895	9.695574379	9.823635361	9.43848429	9.692219943	10.21353939
AGBL5	9.170676138	8.399081782	9.227828339	9.247303364	8.654582118	8.828538313	9.29556374	9.270637569	8.961196263	8.138443012	9.133673099	8.912674794	9.464792864	8.740457091	8.839526293	8.853736257	9.156131735	8.557139944	8.868964349	9.653820322	9.468008455	9.099412702	8.978505583	9.072426133	8.845191769	8.593975506	9.296979239	9.211894125	9.269989766	8.350102304	9.190442698	8.006864462	9.119273667	7.77361312	9.502083957	9.895285688	8.975546754	9.006453121	9.581535848	9.563725369	9.209226199	9.484624809	9.830167122	9.265818012	9.286431522	8.836376887	9.551023494	9.480066279	9.225913253
AGER	10.16322302	9.985782003	10.17280885	10.04454004	9.813570067	9.794481892	10.25474134	10.08258081	10.42276518	8.626366908	9.62840713	10.05773493	9.680569888	10.08716456	8.79105328	9.853239861	9.802831811	9.64122987	9.812898449	10.19422147	10.30237566	10.45949512	9.721813124	10.17135699	10.13034496	10.28077894	10.34072205	9.896251617	9.640178335	9.67407334	9.716503975	9.924397834	8.697653702	9.877188814	9.779989828	9.828433707	10.0530345	9.8425756	8.96273552	9.863861644	10.20194626	8.891643555	9.912187124	9.940469338	10.25115213	10.69106099	9.973353078	10.18037719	10.29163669
AGFG1	8.310714541	7.634263653	8.140615964	8.934590882	8.037100949	7.845984182	8.255253897	8.527145653	8.621520593	8.308122604	7.784084726	8.317513664	7.861818934	8.036857613	8.209544661	8.171390866	7.767835408	8.11872454	8.551386466	8.692708927	8.571148208	8.152356779	8.736420178	8.05528503	8.038856783	7.866925936	7.732190657	8.288058087	7.992283563	7.532481003	8.167827659	7.066725714	7.984924381	7.885204545	7.832703719	8.313426163	8.3269553	8.469296419	8.251370317	7.890375781	8.116311816	8.578413894	8.1306618	8.399848805	8.002418552	7.141888212	8.143832037	7.865841704	7.064612335
AGFG2	8.062605655	8.162792512	7.903785291	9.037778208	8.045488282	7.667391554	8.259813402	8.218230585	8.34278206	5.628064717	8.51883377	8.133698961	8.611795998	8.054965622	6.238655296	8.470467828	8.393947092	8.766285154	8.990232446	8.834256551	9.186801959	7.937683982	8.600715346	8.578889221	7.73210773	7.843593864	8.352343759	8.521696964	8.275110275	7.285272422	9.584980156	7.353094438	8.721790911	5.466826103	10.53025675	8.752406311	8.166345779	8.989179789	7.201225073	8.702873009	8.040445877	9.793392941	8.133745401	8.574516622	8.671335672	9.275480118	7.910355369	8.848065659	7.77107957
AGGF1	9.576680502	9.263590188	9.520554551	9.719603686	9.505622317	9.2055245	9.180002136	9.407862852	9.643457215	8.931187028	9.527575304	9.47790026	10.69687876	9.723392684	9.852324887	9.530066354	8.983890244	9.512730328	9.722919051	9.891991338	9.536857128	9.319192782	9.537658975	8.718698751	9.176760854	9.744591318	9.708516001	9.042501543	8.435268007	10.2582208	9.910584558	9.053319635	9.541228608	9.084332211	10.27683671	9.92214524	9.649676985	9.592579955	10.07737874	9.740073107	9.656307827	9.705546921	9.791086294	9.522297549	10.0174444	8.64458496	9.658046995	9.909243628	8.768950444
AGK	6.510434737	5.230072534	6.189108255	6.60895045	5.62849528	5.952052321	6.710441604	6.885611351	6.877046134	5.3230417	6.211481876	7.210721122	6.79038724	6.70492852	5.66630667	6.907908973	6.031684531	6.102642572	6.847305034	7.041278814	7.092577044	7.115459311	6.849194759	6.339875321	6.436239895	6.239180824	6.243473754	6.716581397	6.347737241	6.769084002	6.979134784	6.558019904	6.448797888	5.353186608	6.649951497	6.658255058	6.884007068	7.114580501	5.911919605	6.513010726	6.64963804	7.07624364	6.745443497	6.9172829	6.74227508	6.257850882	6.994140934	6.926019051	6.57070767
AGL	11.98574171	11.94063399	12.40331688	12.54293778	12.14259938	11.83094826	12.55688085	12.33973152	12.76799005	10.87960364	11.55759561	12.26185441	10.97513451	11.25375643	11.22326245	11.67542763	13.57045778	12.05616185	12.60645502	12.14844368	11.8404872	12.64832063	14.20406372	12.3447654	11.90759424	11.63306263	12.70619923	12.85105893	13.02449751	10.9231611	11.98107289	11.06736273	12.10609105	10.64162972	12.24732187	12.42093961	12.03211972	12.43503693	11.74167292	12.48690934	12.11814638	13.49326868	11.97862166	13.54394768	11.79899387	11.26799939	11.79572411	12.44404127	11.61051465
AGMAT	4.87722742	4.842471977	6.091545766	5.423641581	5.183821678	4.652314642	4.802220952	5.402185241	5.497470046	5.213327781	5.362458699	6.041989799	4.395366685	5.04370223	5.497912366	4.765645747	5.325511852	4.529063461	5.522685852	5.408878457	5.208557611	5.321087045	6.656900093	5.602973255	4.827601807	4.550984753	5.421875517	5.117786917	4.701242561	5.114179544	4.791417921	3.478703489	5.413094533	6.460416335	5.954450325	4.86169959	5.953155828	5.848391263	4.905844541	4.598314304	5.046990962	6.246390056	4.846791345	5.885083715	4.893666945	3.75125212	5.384846271	5.033575908	4.249456439
AGMO	9.715850891	5.440552461	6.051892281	5.377807586	4.658176681	4.548832268	4.815240187	2.919281118	3.8463415	4.183599433	4.01930606	5.340851798	8.963763251	9.114088742	1.921133996	9.353732032	4.608427488	9.952734787	2.764236767	5.175855923	9.579828773	3.37508393	9.397307107	4.051880504	6.316528171	10.8118296	4.809450179	4.807009723	4.615971951	3.233734478	9.327981628	3.589449218	10.10550457	2.999921908	4.102413157	4.118261827	2.944659022	4.859731388	3.326910501	9.724154987	10.10210575	2.759895749	8.513396654	6.295603811	9.781758769	1.927283273	8.825683644	10.93012611	9.425649946
AGO1	11.28977839	10.64306603	11.48685938	11.32173332	10.81854347	10.74657587	10.98543812	11.41664811	11.61647629	10.98048077	11.15328203	11.25839074	10.72557262	10.88467871	11.08731829	11.12081861	11.4807946	10.89369649	11.17513153	11.71522494	11.08813702	10.96626445	10.73645285	11.08665601	11.0020554	10.76755338	11.20145844	11.24804294	10.98832086	2.044926926	11.29679066	10.22983336	10.87729514	10.75445	10.50718481	11.45451676	11.02508174	11.19023814	10.8307302	11.11507224	11.03834328	11.83221753	11.05058482	10.75707397	11.01469681	10.03114563	11.24786087	11.05431979	10.70209822
AGO2	7.155024838	7.64402801	6.896634727	6.804076304	7.276025149	6.912454646	6.973351532	6.614603157	6.86660461	7.0709222	7.002963639	6.576889978	6.408197322	7.053708958	8.175379256	7.190194063	7.0304386	7.201641245	6.975592311	6.908431666	7.42047426	6.469842928	6.681902799	6.632757974	6.515896449	6.398741518	6.559386321	6.808346743	6.490526668	7.427922551	8.171672925	6.991504692	7.607904932	6.595407335	6.179542615	7.090857589	6.875799385	7.331448489	7.645528704	7.047352297	6.973476905	7.072269986	7.102529927	6.937820312	7.344390963	7.465838965	6.867324254	7.114303273	6.559271984
AGO3	9.20433039	9.09143034	9.470360703	8.91516541	9.278225996	8.855394692	8.510680709	8.738329665	8.85669263	9.19536742	9.17184297	9.049600672	8.695373068	8.739676906	9.191375195	8.79687094	8.46220974	9.078296417	8.909252516	9.179126462	8.814384807	9.248950883	8.458871888	8.877151404	8.673219056	9.022681565	8.917140856	8.925320623	8.321582847	8.504295517	8.552030152	7.903505571	8.975308312	7.35851965	8.131064412	8.560706701	8.174175629	8.489595157	9.318590092	9.032176459	8.588521221	8.740194729	8.691577446	8.925269369	8.823991589	8.029573127	8.645438012	8.877729368	8.57079556
AGO4	9.199873032	8.548655566	9.245521095	9.593789441	9.363784512	9.899234567	9.355717523	9.388259866	9.386366898	9.2144268	9.195252318	9.089329702	9.022681565	8.95958772	9.868255703	8.627033692	9.323599994	8.37269586	9.410896754	9.542719054	9.346738962	9.219211541	8.53877651	8.814131316	9.208155988	9.312889273	9.235078913	9.263975504	9.228510109	8.660781825	8.914733651	9.099165325	8.613213062	9.575719145	9.150719047	9.890787555	9.37056918	9.127663169	9.772948367	8.838745546	9.047671144	9.823250996	9.19899642	8.730593455	9.386153714	8.74354424	9.210471143	9.043836911	8.869022863
AGPAT1	13.7985327	12.98456392	13.31919832	13.75647046	13.11297206	13.27023782	13.67829039	13.50368741	13.60102593	12.34506429	13.46376461	13.36323591	12.81775715	13.55539567	12.45404377	13.59806991	13.71467631	13.70532781	13.46739117	13.47632412	13.8051557	13.27386668	13.29224227	13.55740484	13.60281917	13.35564732	13.77162319	13.37742027	13.46739117	12.62829263	13.67365136	13.00252147	13.7575096	12.61090202	12.93218939	13.09198684	13.37306478	13.58780836	12.32634929	13.46054782	13.4547933	13.57045778	13.59754447	13.33661569	13.47926376	13.97792434	13.70362321	13.43482604	13.37163161
AGPAT2	12.46949185	11.76875765	12.69148779	12.03621089	12.21324867	13.74192984	12.74512936	12.39562312	12.45153814	12.20117741	10.5971395	12.10345127	10.88854303	12.67357349	10.80508349	12.10274945	12.28112371	13.1668665	12.31783473	12.07735624	12.53865562	12.23880914	10.21152418	12.633415	12.12029186	12.57429384	13.34578558	12.21490135	12.18638558	11.85602463	11.66948805	12.02230508	11.88877376	13.21161897	12.78276801	11.98735684	12.39686128	11.49521809	11.32173332	12.16638926	11.34303998	12.36231022	12.76603104	9.928081714	11.18075638	12.86487816	12.6937025	13.34061385	12.44948482
AGPAT3	7.576553305	7.072269986	7.336717532	7.122980835	7.25583125	7.143072897	6.674004908	7.132407537	7.401697443	7.260644243	6.710214352	7.364701984	7.252129268	7.319724759	7.079017238	7.090450051	7.027810394	7.212324963	7.007964445	7.376220809	7.02348157	7.230430931	6.819369722	7.280525642	7.026541713	7.420648974	7.345693933	6.735126975	7.034469426	5.505212945	6.971375522	6.929672156	6.765903017	7.461235826	7.104627774	6.984146692	6.834385141	6.849867015	6.892403015	7.14683944	7.264657882	7.226806775	7.222274294	7.092679915	7.128998092	7.086051349	6.965905786	6.822587553	6.667015283
AGPAT4	10.62138177	10.05835498	9.19447909	9.836644455	9.756457675	9.67166015	9.641376091	9.537905033	10.02358795	9.266927165	9.660835699	8.449350419	8.838602369	9.426148332	9.816206368	9.771348157	8.813122327	9.249898014	9.437187486	10.13250023	9.004196256	8.704094379	8.958292318	9.695574379	8.686284226	8.586102728	9.413405969	9.858627998	9.761960228	9.834080171	9.304828298	9.025422803	9.274691682	8.777360836	9.45554656	10.14702497	8.70849583	9.487925546	10.76025138	9.805314167	9.322130791	8.988289376	9.337093416	8.923177613	9.808520888	9.482841322	9.758309517	8.987041424	8.93290153
AGPAT5	8.011254299	8.963332493	7.909385386	8.207606328	9.280313627	8.550484969	8.239568941	8.149604592	7.89578267	9.971652532	8.890047767	7.875104612	9.285248212	8.345805211	9.62262623	8.396916418	7.931121886	8.546078115	7.995850135	8.329334978	8.719303343	8.016919758	8.593367961	7.789846499	7.611585974	7.133628773	7.619207778	8.27790355	7.79495073	10.28526001	8.588521221	8.56401655	8.39075009	8.325057013	7.674168606	8.284641162	7.943639413	8.213616458	9.713751355	8.768640171	8.514237105	8.720782154	8.73608878	8.755654026	8.576253306	8.596049233	8.475080488	8.895363568	7.880893165
AGPAT6	10.51627116	10.29732497	9.066136195	9.52159601	9.67884833	9.344650835	8.93578847	9.169073119	9.270454391	8.492366746	9.059830245	8.908144045	9.695971055	10.18262564	8.962909709	11.26550973	9.436072424	10.68183169	9.578188026	9.222175253	10.16967949	8.574751076	9.966870274	8.789621401	9.03462326	9.76448316	9.462328181	9.069248958	8.455033925	9.435077853	11.31547163	8.134310173	10.93852479	8.185996838	9.069838426	9.498320906	8.860554368	9.213456558	9.097674743	10.58261978	10.34209957	9.593944349	10.0079704	10.55809697	10.48479749	11.53651723	10.18048802	10.44307315	9.908904519
AGPAT9	10.6849277	10.70470797	10.23602492	11.26426059	11.15851114	9.724769339	10.35320277	11.92510965	10.74059797	11.51705651	9.856603221	10.68093295	8.607231659	9.652463105	12.21268613	9.612636379	9.127209551	9.823972821	10.19993653	8.608234989	8.703020521	11.22500874	9.875189053	11.30864658	10.50611781	9.809215552	10.6295291	11.87764506	11.35312865	14.25122177	8.782972637	12.7479013	9.277682053	10.16490574	10.40194892	9.706991807	9.877624597	11.08951673	12.34714084	10.16373466	10.13003242	10.55706826	7.731791124	6.973904289	9.99378869	8.185000503	8.544916535	9.736051947	9.954577352
AGPS	9.150346133	9.223821433	9.251993047	10.05254104	9.218199875	9.137796378	9.411214301	9.333056346	9.449121983	9.012461	9.329635263	8.982792018	8.447194459	9.176016753	9.441886763	8.926405729	8.542689768	9.156084369	9.554040006	9.17468821	8.981037629	9.106981618	9.691651007	8.894695938	9.229283164	8.84295861	8.208563597	9.277885343	8.925592373	9.127008081	9.556963417	8.578144359	9.011767066	9.835833777	8.681011682	9.651670256	9.541690403	9.446802787	9.608982029	9.280597197	9.548812275	9.550192227	9.588370536	9.370906261	9.119980325	7.646448631	9.120919611	9.166357481	8.533474402
AGR2	7.298221709	11.78674576	4.671055244	7.709155413	12.45948027	12.17314688	11.01079722	7.398475894	6.005134276	2.651423912	9.23015074	4.310140669	9.213570415	2.406801459	5.243216238	1.942515623	1.93658587	4.323565199	9.885573541	1.906730325	8.728227571	1.913445732	4.17027189	5.220339995	8.663778021	2.61493801	1.955251288	1.881699556	1.878955052	6.051213448	6.579697486	4.768413279	6.324940729	2.011588018	1.921989393	1.882981952	9.089564579	1.881475301	9.287454678	2.489520139	4.707375699	1.863818628	12.13664366	1.867394564	6.724867035	6.904470547	2.814487283	8.951017888	8.656791585
AGR3	5.159502953	10.63667222	6.068345984	6.560320679	10.14550887	11.02903032	9.492894794	5.999949056	5.154578597	3.136981917	7.414062534	6.755021721	8.490129823	5.472699305	6.332936748	5.696273602	4.511400255	5.304296096	9.319682884	3.069617268	8.625089983	5.038771446	4.615456333	4.574023829	6.921015229	4.850982444	6.286050933	3.678073364	3.402281159	2.044926926	7.016150782	3.619512365	6.483320963	4.060323632	1.994816564	3.682821815	7.687110099	4.620083572	7.506350387	4.301878984	6.069844416	4.582079601	11.37568104	6.885249694	6.994893224	3.156506191	4.334662811	8.959280519	7.967883904
AGRN	13.1830468	11.37193978	12.12879648	12.4916194	11.80131303	12.78425375	13.78194121	11.90027531	11.16492879	10.12912065	10.84970437	10.33194036	10.72688886	11.57852518	10.47681817	11.20848746	11.15552039	11.30340063	10.8917002	10.72197569	10.88264857	10.90042658	11.48398135	11.29623992	13.54621675	12.49932161	11.75550964	11.45976461	11.2535371	10.03878619	10.9845043	12.76163851	10.51435592	12.37408026	13.10395477	11.30864658	12.59078961	10.82551646	11.35646716	11.60116494	11.71568092	10.08954256	12.55251752	12.65106868	10.71607514	12.54694657	11.42625904	10.6734723	11.49504274
AGRP	6.951702188	7.811675207	8.286038134	7.42243285	7.563618403	7.833166411	7.501465515	7.628378481	7.378366967	7.619393375	6.9824193	8.099766367	6.282946839	6.353422417	6.41535248	5.359054951	6.208267751	6.235638834	7.388894315	7.28651421	6.108810342	7.382545638	6.976048314	8.349116083	7.05309689	6.353467674	6.295245663	7.429733419	7.151692887	5.022335438	6.024437959	7.046569521	6.70500832	7.563694236	6.646501998	7.22469017	7.619321068	7.114383238	6.402001074	5.779313816	6.014591677	6.773212239	5.941002023	7.026910012	6.798509721	6.620168548	5.48769412	5.997495102	7.241102792
AGT	14.16619151	8.424206121	10.65667883	10.55675879	10.63144838	11.92720491	9.967424762	9.036042121	9.799818642	11.98982312	9.337812945	9.547307817	9.419352083	14.17888576	11.14518771	13.21790948	9.864301711	13.35327123	9.184463399	9.406062227	12.65425373	9.517746553	9.973025923	9.073516898	11.70731768	11.11527224	9.235224468	9.926775519	9.515601597	8.631279131	14.79306348	10.82112045	13.32679916	9.323993962	8.88166333	10.86009882	10.64578532	9.267810816	10.41578657	15.55386241	15.55598345	9.501211406	12.9512343	9.401149642	12.64293174	11.84500818	13.58191432	12.6841869	11.53594147
AGTPBP1	5.147947912	6.058806176	6.110155835	6.01988129	5.985771099	5.513126584	5.704407856	6.575585719	6.156705477	5.719103804	6.337938212	6.387400026	6.034900942	5.833059256	6.504390676	5.547591323	6.083040394	5.729819355	6.670473872	7.117997238	5.763097001	6.351706251	5.32751203	6.84541567	6.390239827	5.440392798	7.054745906	7.166745227	7.073549238	6.605684205	5.417030604	6.159593561	6.172706144	6.265507963	6.638627748	7.341517718	6.032096153	6.433518888	6.40574838	5.529767214	5.796455899	6.746583901	5.693762082	5.746464457	6.16154488	7.215210806	5.87649875	6.456438796	5.624704843
AGTR1	5.005706429	6.778142577	5.054921352	4.945527757	7.622252629	6.96915121	11.19214741	3.43220118	2.701169719	3.323387687	6.897049346	5.260181055	4.931388457	5.913741983	4.931144965	4.085235205	4.586644261	4.419524864	5.193067218	4.518588398	4.899387153	5.341473497	6.136790064	3.152873823	2.936202302	5.117726414	4.604515693	4.146391893	4.638817701	5.490485608	4.260062828	7.628294273	6.621005521	5.179539536	7.501648926	3.836706911	5.515778443	5.279171736	5.757258516	4.595774673	2.895304589	5.186799068	6.141887602	5.925489799	6.047664144	7.306635924	4.97926762	5.678325722	5.656899579
AGTR2	4.469113094	1.886847102	1.985318484	1.967706197	1.920547075	1.926107535	1.919042883	2.0531636	1.907228252	1.937702543	1.934562932	1.950199324	1.910782193	1.916206637	1.901058489	1.928654363	1.913822508	1.894838497	1.920346805	1.913445732	1.92205535	1.924293956	2.001417608	1.913425151	2.272412465	1.905620159	1.955251288	1.949205767	1.926199898	2.044926926	2.075260165	1.950280863	7.283960763	2.011588018	1.916206637	1.912377342	1.937315734	1.977342664	1.921879925	1.925311088	1.915066514	1.937702543	1.905923592	1.93115577	1.902394424	1.892550151	1.9196316	1.916223708	1.929664967
AGTRAP	12.73798445	11.60070542	11.6557981	12.16201603	12.25814925	12.51722812	12.59700966	11.27308126	11.33773507	10.96417159	11.58451829	11.56169897	10.88517727	11.56427263	10.95795358	11.89415334	10.66490114	11.57665824	11.78201163	10.90377313	11.23480358	11.5989153	11.94591258	11.22804283	11.7333733	12.80511185	10.85251165	11.23623845	11.4164786	11.03116088	11.21124776	11.03729374	11.66419648	12.74889206	12.07147796	11.82935177	12.04655273	11.44015185	11.12387774	11.50711628	11.58188707	10.90419122	12.182093	12.79216068	11.40000735	10.72781293	11.58946796	12.23546202	12.18991549
AGXT	5.00007723	4.714026855	4.765645747	4.233045776	5.05351959	4.657690519	5.299319678	5.156947988	5.536872833	5.062978549	4.739819842	6.218787699	4.415058299	4.501598714	4.418041863	4.44278265	3.572003971	5.317606849	4.888757277	5.357568099	3.656695257	5.619959017	4.70242514	3.902002798	4.468783663	5.044409962	4.893298905	5.038286468	5.173175802	5.175501901	3.40707989	4.180232	4.615092195	5.137979456	5.074714349	4.896719704	4.551607124	5.119832772	4.245725892	3.651484766	5.342686387	5.0273767	4.464446326	4.683436642	4.783407012	4.900691287	2.162848458	4.591398079	4.660048956
AGXT2	7.408688464	7.269002857	7.949835457	7.467738326	7.292966585	7.242844458	6.878926734	7.412319102	7.791220315	6.928413736	7.257166343	7.928620368	6.925145945	7.585831941	6.586196259	7.046298718	6.714820091	7.090127306	7.711999278	7.72878136	7.079603961	8.299454905	7.342916188	7.87467612	6.79373846	7.708498421	7.327064366	7.643151346	7.37845891	7.156985119	6.94109411	6.633774404	7.229420114	8.609325847	7.381069061	7.62155643	7.392406577	7.544659257	6.978140884	7.01133836	7.633433088	7.333728952	7.274859575	7.655110592	7.446898841	7.141997535	6.6785555	7.37537169	7.331251468
AHCTF1	8.74906015	8.811853673	9.008270799	9.007364436	8.804689891	8.247104999	8.59136874	8.803095412	8.785367561	7.830612111	9.449453978	9.011839924	9.101225057	8.523281199	8.732534468	8.704475871	8.624794841	8.680506411	9.112297532	9.131842942	8.731886362	8.490342991	8.959529888	8.397734818	7.995629921	8.504295517	8.650166639	8.841517332	8.202429315	9.653732794	8.962835855	8.066002463	8.960234126	5.926204667	8.468377958	8.851870435	8.479559191	8.891536964	8.738270025	8.940418183	8.802939998	9.427908398	8.845974434	9.254556875	8.834007469	7.994584687	8.554689699	9.520933798	8.131583276
AHCY	12.32518467	12.87837684	12.27541007	12.68942511	12.77246461	12.66745	12.83103283	12.57490365	12.41545642	13.67658572	12.50029845	12.27131138	13.41015129	12.03771775	13.45739997	12.45335289	11.79813894	12.71237834	12.83564705	12.17123455	12.36731294	12.5150666	12.43620505	12.57642296	12.25927826	12.32973997	12.38555959	12.68073686	12.79286232	12.38892836	12.42093961	12.24074684	12.56294031	13.29510719	12.51350845	12.06077171	12.54236585	12.74324544	12.96927513	12.4591249	12.57461641	12.1953061	12.33476942	12.26382789	12.32178324	12.75032437	12.34856504	12.64476215	11.72182439
AHCYL1	11.58206926	12.16886472	10.77153088	10.75635685	12.01497882	11.28472192	11.06159421	10.81655064	10.74810439	12.85265254	11.69237174	10.91107591	10.33283626	10.92906561	12.60780036	11.81241024	11.31495004	11.77247045	11.04772841	10.95697838	11.87454197	10.78532745	11.35574888	10.93971663	10.56841585	11.46081772	11.02154931	10.67976169	10.08239876	12.09270556	11.8406624	11.43435414	12.15929388	9.990343814	10.88204226	10.40081371	10.88689433	11.10369121	12.41857239	11.36057195	11.19041616	11.66600537	11.04527052	11.23870403	11.3066398	11.12620591	11.38717237	11.65145786	10.84816977
AHCYL2	10.50271921	11.29012281	11.1834696	12.56834739	11.38397518	11.21165925	11.54204777	11.8112293	11.10559751	11.00417691	11.03152442	12.15558077	11.84731317	11.0793918	11.09443341	11.60439391	11.76305911	11.22898389	12.52876273	11.96337914	11.19146346	12.47515434	12.05768385	11.42395434	11.62460573	10.05863415	12.14421528	12.33120601	12.15355395	10.82430755	11.57791974	10.48611371	10.99854802	8.398868817	12.08786703	11.08884666	11.47025744	12.33973152	11.13710943	11.02737088	11.04991144	11.84478452	11.35443634	11.83245958	11.05872041	11.91814431	11.10610206	10.81291388	10.4429587
AHDC1	13.40126994	12.25927826	13.06953096	12.83676082	12.41487248	12.64728457	13.13778185	12.74066886	13.19895869	11.73727481	12.1098083	12.52154774	12.37560099	13.01825326	11.81620137	13.02576164	13.44348652	13.52956999	12.71269168	12.99688083	13.33183808	12.50982077	12.61283404	12.8495808	12.84120354	12.75986597	13.00375669	12.89389211	13.14048835	10.13896137	13.26648834	11.38877166	13.00938939	10.6141929	12.20721724	13.12305505	12.53156646	12.82059531	11.84205105	13.38655244	13.13729495	12.84377902	13.03775721	12.72806334	13.15146489	12.81030051	13.23149624	12.9621152	12.96169756
AHI1	13.5363042	13.0512827	12.78988761	12.90620545	13.38082086	12.81209243	12.49297256	13.35516364	13.54563974	13.54216658	14.45355816	12.92503105	12.3124494	13.18442622	13.58524306	13.27296684	13.94790965	13.56776615	13.04119716	13.01072332	13.43216224	12.9833875	12.59700966	12.68977697	12.81320788	13.09244118	12.58369433	13.21699003	12.86454857	13.11771655	13.01914885	12.72956944	13.00291381	9.619061876	12.53960706	12.69982702	12.85968768	13.1643255	13.22207183	13.10936574	12.68632577	12.95536129	12.9117149	12.16275109	13.25689935	11.63726283	13.66357352	13.37345422	12.67548637
AHNAK	5.522685852	7.740581386	8.401509003	8.505123697	8.18802995	9.366731417	9.956653396	7.09291964	7.804810684	5.52011754	8.009139824	6.715721225	8.45423106	7.486682721	6.802563296	6.406748602	6.070572581	5.35101604	7.472743844	6.798026135	5.159324665	7.418614623	9.778488586	6.450514941	9.85837023	6.938308508	5.978006124	7.542245668	5.986484917	7.297974053	8.040328077	10.06301006	6.28618787	9.447678279	7.165263235	7.281471506	9.465333699	7.5328954	7.092020147	6.298545042	6.56705458	6.61353655	9.51389457	9.749288632	6.743293018	8.471693077	6.636402734	6.797324403	7.043563241
AHNAK2	4.882829548	4.949916667	4.47760127	3.903594595	4.477459462	6.900944417	5.781088825	3.669031413	4.459144877	3.163276825	4.343889461	4.084369654	5.705000014	5.129046897	2.730920556	5.401331021	3.751783057	6.442528635	3.978328335	4.058329003	6.61353655	4.643266997	4.239564143	3.289422555	4.492839511	4.951086937	3.419227949	4.361069093	3.561835728	4.640361221	7.654910761	3.581393073	5.833692247	5.288803639	2.127658516	3.48867788	4.975786445	3.11254716	3.293705653	5.486822464	5.674717636	3.456683681	8.030256902	6.829730312	6.581388512	4.891823165	4.533805908	4.969389389	6.019070817
AHR	6.490932964	8.226850223	8.025648985	7.842593229	8.507047503	9.142158401	8.829249119	7.142709574	6.588962921	9.649759045	8.616787253	6.926101382	7.887562974	8.727334082	6.981773479	5.139913395	6.671346338	6.57998094	7.276303156	6.645061892	7.717035448	6.810529951	9.23114268	6.622065639	8.881238493	8.295224073	6.936261096	8.324325934	6.652126756	9.532463979	8.057387851	10.01580556	6.696031985	10.62549641	6.38932109	5.955494015	8.514485574	7.19482272	7.681342537	8.844147057	9.016493078	5.02086419	9.756132452	10.06461839	7.855468812	6.756407096	6.525493912	7.913760704	6.632662716
AHRR	5.524541765	6.013446127	7.326514714	7.015910288	6.658598795	6.38114702	6.946987504	6.195990907	7.022421283	8.050899429	6.112622436	6.639964604	6.913586879	5.126454301	7.061335846	5.213945698	4.991124516	4.679946613	6.820207249	6.75407005	4.774323634	6.106135866	4.657690519	5.36933338	5.284354628	5.676087027	7.79202778	5.791918994	4.481460526	6.885577119	5.284246086	5.857723543	5.190024483	7.156094585	5.959304464	6.190177882	5.904833398	6.840234144	8.113737443	5.325446878	5.810092688	6.807205344	4.797161456	4.853687859	4.70249113	5.679086459	4.52822665	5.322979154	4.600882874
AHSA1	14.32082846	13.55644975	13.81759537	13.91856649	13.69023871	13.67829039	13.99152806	14.13128614	13.94304821	13.87702518	14.00362705	13.37017788	13.8051557	13.51561793	13.89663954	14.13602565	14.17968056	13.92416732	13.9023969	13.61914407	14.24375842	13.43482604	14.25808983	13.74737718	13.52956999	13.66798701	13.7081457	13.6033685	13.21619599	13.66584845	14.0381267	13.86839299	13.85495519	12.91019376	13.88356367	14.15928839	13.49175317	13.59159812	13.95249734	13.98944064	14.09566757	14.28792943	14.11521753	14.04555197	13.91914074	14.4545032	14.03241112	14.27918833	13.56496923
AHSA2	11.46457022	12.10907812	12.27104789	12.32484343	11.9959616	12.15189829	12.25730813	12.21541886	12.37946283	11.75550964	11.60846463	12.17454967	11.96867182	11.9004769	12.10045009	12.18449795	12.48754886	12.08671278	12.22398115	12.21648966	11.39724248	12.39959489	12.48785274	12.50206668	12.16174548	12.11133712	12.27281546	12.32608909	11.94877139	11.11119258	12.40992026	12.21268613	11.7266497	11.50527097	11.78849146	12.07197676	12.18561943	12.27452792	12.12470735	11.66781363	12.49584814	11.71230418	12.48619017	12.43046064	11.85172855	11.85884056	11.59710526	11.75123936	11.94925669
AHSG	2.082197239	2.090255101	1.985318484	1.967706197	2.001448873	2.040817836	2.021748092	2.188793711	2.149083778	2.051211544	2.175143558	2.079237062	2.069192089	2.049945899	2.161336246	2.313429298	2.191748097	2.104956409	2.046622835	3.070902999	2.457142118	2.131949122	2.63618041	2.1298757	2.155354425	2.059688183	1.955251288	2.193198106	2.140010921	2.044926926	2.304682182	2.211771409	2.161249678	2.011588018	2.167251799	2.070888466	2.112891601	1.984715954	2.198045753	2.093451174	2.039028552	2.172457338	2.150781979	2.343004558	2.080488482	2.403738372	2.193944717	2.354676886	2.01945602
AHSP	5.269381291	5.200150447	4.584165779	5.146048626	4.634827693	5.147556107	5.697615491	4.96265412	5.335890404	5.803400857	5.452523562	5.212926056	5.876283934	6.718865619	5.863403736	4.768949184	4.519009722	5.168317601	5.272372942	4.925308289	5.866605877	5.111198381	4.5210322	4.50388588	5.14392956	6.794756258	5.842591398	4.631828696	5.95739328	5.123170809	5.829347992	5.917154868	5.256906903	5.907782646	5.421535089	5.859255775	5.230018885	5.721920877	5.977674079	5.076024798	5.210132199	5.683315231	5.666860224	4.83574612	6.023994382	4.946770803	5.357187962	4.969111151	7.17112812
AICDA	1.982474795	1.948544889	1.985318484	1.967706197	1.915303207	1.918444988	1.924622567	1.99830087	2.058487517	1.94940955	1.942231872	1.969681281	1.962816838	1.951403165	1.963849701	2.04814892	1.959528983	1.977104691	1.914259845	1.987342995	2.033530328	1.942179595	1.980122865	1.988809792	2.076936219	1.977873301	1.955251288	2.038117061	1.943564333	2.044926926	2.049878545	2.006845482	1.971099781	2.011588018	1.958838235	1.951861775	1.996025895	4.623817138	1.969763652	2.028341567	1.97141685	1.961770078	1.983019867	1.964437482	2.004712523	1.990219175	2.025240281	1.997046955	1.946499919
AIDA	9.730249324	9.932748029	9.677031747	9.411703029	9.897454732	9.870369217	9.909960972	9.717140424	9.945177987	9.910157173	9.846505699	9.409361882	9.599370709	9.325964893	10.15021166	9.433547616	9.715777023	9.600664222	9.637961021	9.481720687	9.542510912	9.392002721	9.557034844	9.47475647	9.757753306	9.461512149	9.445749451	9.69548462	9.379546743	10.14246303	9.319881152	9.826864147	9.701848265	10.03125547	9.41155322	9.196737315	9.620746997	9.528440938	10.1288327	9.46581633	9.609222467	9.807649357	9.499270186	9.275804248	9.411765293	8.909307482	9.685841676	9.766637404	9.264155008
AIF1	10.30838991	9.438920143	11.62252043	10.87057338	10.12195616	11.48591831	10.70824355	10.53150988	10.74352789	8.711233991	11.29104821	11.121462	9.86809145	10.68014637	8.964816246	9.955808634	8.326035052	10.17603366	10.2420606	10.7818387	9.383133109	11.35223939	10.80373115	10.85020983	11.41521606	11.22461781	9.83792633	10.92473382	10.22546414	9.761800015	10.07298804	10.41241792	9.68881851	13.06345465	9.699333903	9.271481096	11.03729374	10.83867428	10.24601178	10.71774076	10.82009466	9.301068041	9.932215928	10.8647592	9.950865635	9.331965457	9.553435462	10.10530714	10.02952225
AIF1L	8.410480025	10.22391817	11.30299998	11.71522494	11.2088431	10.87520867	14.58311039	9.637246939	10.81575604	8.308033956	8.942207373	9.827398761	8.974521413	9.903600619	8.644389868	8.48891428	9.028101763	7.800056194	11.50847148	8.864047589	8.652632288	9.877624597	9.677400399	10.29881656	11.07321136	8.651795566	11.02603712	9.406265193	8.416404309	9.194354302	7.818454918	11.57931194	9.149685328	8.531354844	9.831827672	10.22556032	10.4892231	10.39972288	9.852705514	8.866005383	8.010978645	10.95664449	8.860348443	8.524395764	7.664639847	7.403415157	8.23804149	8.301618022	8.274586645
AIFM1	11.67894122	11.26854279	11.61670108	11.71883625	11.31262711	10.93903264	11.29383552	11.64741175	11.78176445	10.49468116	11.30456094	11.73295978	11.70856397	11.89439415	11.24373236	12.04446278	12.2852363	11.87925835	11.83899474	11.81032378	11.90911775	11.60731923	11.66126852	11.49740835	11.31858153	11.80868271	11.75438703	11.87878089	11.35076101	10.91028834	11.78176445	10.87972967	11.83723394	11.62150378	12.43046064	11.65533616	11.40151535	11.77901433	11.31171311	11.83723394	11.92535596	12.59354426	11.79636283	11.66339555	12.00274543	12.10828697	11.66742465	12.00039007	11.29516217
AIFM2	8.78765904	8.618275765	10.56723346	10.22677274	9.403152639	9.550584569	10.68141036	10.47046353	10.6141929	9.390801558	9.711226056	10.44705886	8.658981321	8.928497689	9.963259255	9.114747654	10.1605965	8.534148173	11.38493445	10.43783158	9.166921417	10.09194769	9.673837085	9.916523901	10.30828482	8.845252233	12.05108192	10.07008797	9.835242058	9.208471431	9.029266729	8.886270117	8.177878555	9.280236326	10.43645245	9.891379727	10.44065463	10.206071	9.814646174	9.44384907	9.288370306	10.09173893	9.250031948	9.555905408	8.846403076	9.765942942	9.320120474	9.112297532	8.758932193
AIFM3	8.983025229	8.254574917	9.073054896	8.097120765	10.05214032	9.83305203	9.095297152	8.824280871	9.691079016	8.082159313	9.105840401	8.480881295	9.121329278	9.182201057	8.231930913	8.311545915	8.718250894	9.217080127	7.981959757	9.83380364	9.203726709	8.838506276	10.10287835	8.551697401	8.581612802	9.415758818	7.914803759	8.765274852	7.958041546	8.190858969	10.46785554	7.882427532	8.334412408	8.590504102	8.145151157	6.844202588	8.455307767	8.573039357	9.304828298	9.98875175	9.083884416	8.477785959	8.369583626	10.76869958	8.28161556	8.12028011	8.623371682	9.216329411	9.094255477
AIG1	8.75507317	7.628893565	7.933003213	8.568256649	8.053270172	7.486944522	7.56440699	7.627731473	7.369359384	8.477126395	7.346492199	8.547644416	6.640488249	9.210409258	8.139170787	8.926515122	8.359165277	9.25192424	8.439868473	8.043061682	9.160530637	7.830296593	8.75507317	8.066578073	7.764010843	8.208923013	8.095642976	8.794988477	7.482637462	7.624617478	9.710195779	13.12425442	9.211467763	9.284568437	7.208125869	8.649449431	8.264831798	8.385235636	8.602096759	8.909206365	8.965149005	8.660067815	8.324973959	9.233440914	9.052438873	7.466639678	9.239381466	9.164270406	8.465888049
AIM1	6.530335067	7.664785753	11.06909436	11.28089549	8.241328503	9.628159315	10.82286745	10.55403024	11.28453893	6.520626341	9.342292862	11.8006922	8.429440034	9.469720804	6.211840775	8.988171132	11.50911624	6.78505823	11.94724391	11.16114685	6.679262529	10.95651252	11.85270578	9.824073063	9.02084467	8.019774623	12.15635248	10.27198541	10.01580556	9.561704523	8.442632739	8.365264113	7.168821904	11.44487044	11.90733867	10.07161685	10.05766627	11.21692667	7.806052073	8.648777022	8.925761062	12.66745	9.713271073	11.25315634	9.467899743	10.74797525	6.206199725	6.515860377	7.756030435
AIM1L	7.250069907	5.320167211	9.047512797	8.695984088	6.460614529	7.34045199	7.925992024	9.28675897	8.931349664	3.398731973	7.169120663	8.459982193	7.747905639	7.835278679	1.949215917	6.79646685	7.445560797	7.161027597	9.185249743	8.677322942	8.074382423	9.097226493	9.596747951	8.071068908	8.155515577	7.660577603	8.739223707	9.052948761	9.201463563	6.674795318	7.4667893	5.195606961	7.478685802	5.4252876	6.228010231	8.529080415	8.672852558	9.204899245	4.134653006	7.321643799	7.877289119	7.019588604	7.15142593	10.39739937	7.688034771	6.187342829	8.149129218	8.179831017	8.005458288
AIM2	12.33227373	12.28194723	12.25705099	11.55017272	11.84295845	11.71631597	11.42279555	11.74611111	11.87717509	11.5676385	11.83548351	12.69836502	12.22100529	12.21022074	12.28551853	11.80090675	12.0755869	12.43383957	12.15404651	12.23903583	11.92772272	12.45727792	11.90586825	12.12029186	11.80698795	12.22791162	12.60352048	12.34642262	11.88671013	12.49839318	12.10771207	11.27778398	12.9833875	11.1505027	12.29510749	12.28766318	12.19445944	12.13238343	12.12084464	12.46121662	12.08726182	12.0826758	12.38139215	12.5959425	12.64476215	12.30271975	11.70123101	12.79566871	12.5513807
AIMP1	9.093727226	9.329764596	9.834669287	9.783014028	9.305111522	9.175722989	9.44560778	9.665917286	10.15894982	9.277940912	9.776484919	9.915631247	9.981021834	9.512811317	9.679336291	9.790661481	10.00902137	9.565488948	9.552705158	10.35707668	9.900085913	9.57444939	10.06489598	9.555680098	9.072883517	9.399709806	9.091490438	9.705072237	8.807189967	10.48794679	9.682833596	8.539390714	9.378393795	6.623235066	9.935377171	9.80742918	9.65191443	9.59400833	9.718379139	9.762348495	9.70804068	9.998607649	9.543512211	10.33896428	9.374451676	8.405382985	9.859133391	10.06968	8.812779107
AIMP2	10.43100866	10.70195012	11.14134502	11.07990955	10.97386878	10.91232285	11.18117376	10.9059365	11.03360265	10.85617012	11.23367063	10.88113104	11.85539756	11.10610206	11.68272572	11.13619379	10.56240648	11.16362427	11.01284451	11.06722663	11.39744353	10.79204575	11.37882109	10.35477183	10.86596431	10.73587917	10.25052665	11.04103376	10.63037935	10.98815567	11.29291035	10.95492435	10.77411332	11.67118373	11.76327988	10.81243212	11.07492477	11.05743817	11.41664811	11.31953772	11.52019096	11.4071464	11.32633363	11.1508502	11.31529768	9.774118657	10.88854303	11.63607217	10.58261978
AIP	11.18167904	11.16343418	12.08142581	11.97161599	11.37527127	11.30490214	11.62026749	12.21354976	12.18611071	11.31643201	11.41957136	11.88201523	10.76345398	11.75505832	10.91062217	12.13074895	11.16562072	11.96746498	11.62895088	12.27452792	11.40055671	11.99974238	12.0387471	12.00471771	11.87272696	10.22525341	11.43885136	11.85041832	11.49038892	10.51539286	10.93139068	10.27400453	11.55564477	10.56659359	10.87449175	11.74340784	11.15676818	11.59667785	11.53326741	11.82059114	11.70538882	12.0336445	11.3693343	11.78176445	11.79159063	10.30904092	11.30700749	11.43658752	11.69708343
AIPL1	2.353914012	3.536700975	2.495097721	1.967706197	2.523416941	2.62588909	2.260398883	5.515586357	9.557386793	1.928806124	1.951008369	1.951031893	1.899078967	1.917831099	1.888906676	1.904169806	12.52242689	1.984084766	2.573625787	8.16173431	1.896355837	1.922874582	2.000483611	2.784870675	6.08457204	3.790981308	6.626205008	7.077151974	3.610840532	2.044926926	1.946193449	1.90814495	2.92799247	2.011588018	1.941782527	11.09127584	1.915555688	3.185394268	1.913913551	2.147620568	1.889497432	5.498338444	2.037699154	5.035146248	2.184221057	1.92697851	1.923689997	4.009781537	1.945049207
AIRE	10.86186939	11.53261742	10.67463921	10.65099902	11.4567847	11.55662597	10.87729514	10.68847384	10.55011283	11.29217581	10.43282312	10.60266461	10.47178247	10.75533077	10.76594974	10.37306012	10.65389803	10.90872973	10.70195012	10.30393914	10.1388456	10.58417242	10.52656878	10.81507655	11.04328827	11.10866236	11.00866543	10.46819577	10.94144881	10.85006764	10.21054403	10.92630352	10.72945425	11.30089324	10.60021316	10.57380601	10.60623906	10.54429213	10.74490616	10.45504371	10.64112659	10.22315919	10.57331367	10.68952893	10.69341635	11.11251109	10.23697339	10.33239436	10.97527778
AJAP1	14.3990117	14.33671768	14.14419799	14.01957818	14.12033703	14.17888576	13.98414734	14.25554941	14.14299369	13.65741923	14.12701365	14.69448051	14.04013838	14.39363588	13.55300835	14.19185573	14.40554907	14.36916241	13.53245243	13.68133091	14.43180913	14.50904929	14.30424974	14.67124902	14.2774735	14.65312416	14.67352516	14.67124902	13.71860805	14.73619125	14.34167702	13.93238211	13.81522651	13.83846094	14.30591014	13.72559532	14.45272938	14.55415089	13.35124009	14.1829425	14.08136182	13.80347106	13.69335355	14.97603685	13.66197219	14.54704975	14.53888089	14.24375842	15.18065426
AJUBA	3.209460187	3.226915877	4.454212354	4.083303706	2.455508066	4.620678129	6.856958091	3.833408137	3.508011874	2.16427639	3.890202957	3.68391889	4.863578402	3.979640438	4.000007991	2.414228802	3.239649999	2.045810945	2.945756404	5.00600929	3.949512983	2.670600813	3.738454627	2.513255938	6.096334918	4.041715916	3.347138219	3.765579779	3.678150371	3.76215576	3.478097706	5.665005901	3.441097918	4.280926951	5.289549591	4.089467571	5.468990932	3.237184103	3.691715653	3.288561501	2.909204306	2.012242913	6.343829551	2.963126456	5.484657486	3.197519811	4.432394909	3.949922657	3.322845945
AK1	8.25875794	7.079052766	7.167332992	7.760684123	7.050543807	7.675585672	7.434782635	8.056912017	7.598366138	7.916283551	8.243338323	7.303738661	8.619534445	7.677317911	8.481682571	7.811210855	7.113457867	7.763713216	7.471173118	7.616669946	7.952571253	7.763037977	8.10048082	7.723678054	7.567584975	7.02878131	7.656660699	7.730180921	7.048653262	7.671996299	8.16778561	7.305790327	7.138390337	6.688434991	7.54928506	7.276882274	7.546118595	7.630309181	8.784180805	7.41995969	8.079344847	7.648102436	7.668377578	7.379655974	7.821856831	8.107995805	7.66072361	8.374696978	7.321684533
AK2	3.957031988	4.037267962	4.632564895	4.004088547	4.322369741	5.32315278	4.525596403	5.40441692	4.866169002	4.699540358	4.222521137	4.024620431	4.587127568	4.609095959	5.222097113	4.28906014	4.49380955	4.527502931	4.508239645	5.307949744	5.159385366	5.015080222	4.971382999	5.126062327	3.956551961	5.240754405	4.055334476	4.716878873	4.883175987	4.023479397	4.514345492	3.503541579	3.267470824	3.086824855	4.639673839	4.718185205	5.173817976	5.047370867	3.806019855	4.223374396	4.848667225	4.516737596	3.58301718	4.756362693	4.936389324	4.413840614	4.832399547	6.111224881	6.008171466
AK3	10.7392409	10.73505707	11.35388061	10.54588516	10.60122776	10.49695519	10.40912777	10.68344734	10.99044408	10.54653184	10.25279972	11.37720805	10.49392775	10.76869958	10.05343324	10.33845918	10.38226877	10.49050221	10.55523492	10.98574548	10.07189892	11.61944824	10.26652223	11.15206443	10.79499212	11.04415248	11.18416415	10.92891771	10.84832475	9.994877396	10.10937481	10.27156477	10.44842413	10.53358518	10.42486362	10.24386255	10.46495774	11.09863924	10.06657632	10.5005745	10.66437755	10.27460272	10.21426101	10.67225799	10.33159368	10.45455969	10.03143918	10.12379497	10.77340057
AK4	9.019930091	9.852418773	9.037901335	8.646933666	9.936819323	9.87279659	10.13183136	9.298119427	9.227507827	10.34152441	9.089269548	9.331468081	9.583012072	9.626629683	10.97670444	9.337612881	9.576436359	9.999889405	9.186382298	9.076046188	9.514788928	8.921946036	10.61961164	9.055475018	9.158938239	8.801204661	9.219040153	9.095922323	8.600202763	9.290431284	9.335410997	9.049600672	8.673491033	9.973206546	9.756613766	8.011448726	9.692219943	9.430163589	10.50183099	9.431017979	9.761388068	9.640548806	9.388746849	9.727470366	9.236238618	8.627589185	9.552985693	8.667679672	9.176760854
AK5	2.045238052	2.706980156	1.985318484	1.967706197	5.259634211	4.756881336	9.446868467	2.240613035	2.500867637	2.160006637	8.988407552	2.453526471	3.869918487	2.117834466	7.740301274	2.425244238	2.295508735	2.287949772	2.73467717	2.632700457	2.892578723	6.369529595	3.161631288	3.706836866	5.293177549	3.458134011	1.955251288	6.990641464	2.237265466	8.682763191	2.955580788	8.678008652	2.280298508	5.234370911	2.969648189	2.248830539	4.790656415	6.987977908	8.017504534	2.538108039	2.133849145	2.657346334	3.219387911	2.57458864	2.4729718	2.525724246	2.696854842	2.805572552	2.242376495
AK6	10.7550666	11.33710886	11.59626611	11.4148387	11.55443469	11.27814952	11.73596848	11.56242592	11.74293667	11.32227133	11.53138464	11.60158081	12.0155179	11.11760968	11.86164668	10.94144881	10.77680666	11.24116807	11.67224193	11.68987513	11.01609107	11.34436018	11.54246147	11.48300749	11.05355129	10.50880098	11.17804171	11.48647759	10.82038872	11.81963796	10.89976465	11.3859638	10.7832148	10.57931414	12.24544407	11.54788679	11.36537381	11.53045424	11.99827555	11.19676827	11.34573188	11.51563482	11.29104821	11.43692281	11.14206035	10.90900927	10.8911022	11.40658383	10.23060078
AK7	6.902496598	7.370217714	6.582289123	6.443090986	7.287232561	6.547842633	5.388754547	6.804850507	6.138357186	7.334353807	5.650855678	6.030869069	6.27623537	6.515320897	7.806405301	6.646088015	5.75053282	6.929672156	6.682909629	6.31630179	6.17214023	6.089591815	6.688962208	6.236997299	6.507802493	4.429088079	6.245159858	6.777346222	6.228235313	4.771572571	7.110055816	4.483560121	7.131791524	2.011588018	5.408673241	5.848292104	6.22222962	6.756407096	7.73951758	7.493357422	6.978860708	6.012054374	8.97258283	6.760562283	6.836400019	6.780302592	7.668139113	7.788646356	7.05796796
AK8	8.765525268	9.248817622	9.137375123	9.213570415	9.295493479	9.192709589	9.240207635	9.052264009	8.986529165	8.780778696	9.010514498	9.00186741	9.33775044	8.764233136	8.935904956	8.986588866	8.477650267	9.225673512	8.634151042	8.906059369	8.460062171	9.264611475	9.193801108	8.944470584	8.973746087	8.744653207	9.028692283	8.674542573	8.155668456	7.648998355	8.272227626	7.451875927	8.395789956	8.760808593	8.765635813	8.717100574	8.425361725	8.926879024	9.120039112	9.193113729	8.707985837	8.324884346	10.03580442	9.000436899	8.723917979	8.138361551	8.461151669	9.010514498	9.122982528
AK9	7.488581686	7.21312206	6.997828655	7.514812367	7.538367082	7.018508928	6.99306375	7.976432749	7.659535092	4.500400613	8.530220359	6.839361584	8.390537255	8.297961329	7.039736517	7.022935639	7.456568404	6.745036073	7.116237563	7.528154036	7.218136456	7.499283272	7.801120875	6.244426844	7.030933887	6.830620789	7.462824106	7.038310356	6.499914839	7.172070682	7.397866718	6.808685342	7.214886721	3.96380382	7.988596149	7.002461341	7.158507178	7.451500954	6.904384037	7.546905508	7.956242588	7.700272266	8.803095412	7.29060804	7.464260902	7.207228587	8.45539408	8.464772737	7.836854426
AKAP1	8.666093517	9.373235844	9.866932983	9.61409192	9.938363412	9.896330544	10.36784694	9.820605821	9.73376164	9.054338227	9.791350946	10.18305244	9.363860106	9.540233579	9.685686792	9.221030872	8.792026437	9.401881086	9.957913141	9.788740056	9.635156604	9.797153599	10.21493455	9.12332737	9.200190205	8.887002308	9.972928346	9.315864548	8.583486446	9.544705047	9.587879916	9.068867165	8.997824927	8.170030678	9.631613108	9.554040006	9.550261556	9.56055813	9.538341464	9.258740937	9.719188548	9.514558149	9.535139251	9.413259259	9.448116282	9.063617438	9.100215354	9.243663299	8.41741827
AKAP10	10.62029593	10.53036139	10.71677785	10.82112045	9.801634444	10.24610305	10.50432946	10.46988772	10.96565735	10.4683219	10.43157761	10.45220661	10.14075226	10.97622912	10.17385412	10.64006996	11.04842383	10.4790679	10.64639131	10.82492923	11.34028114	10.70348597	10.34795078	11.28472192	10.75604414	10.66437755	11.54685706	10.92491274	11.59551216	8.96981129	10.48651413	10.85363717	10.72781293	11.35076101	10.62469217	11.47841019	10.91838155	10.88760959	10.53025675	10.09983826	11.01609107	11.40676791	10.68323124	10.67362402	10.94090926	11.51825348	10.65960585	10.42641832	10.94916429
AKAP11	13.0355927	12.78509178	13.22808306	13.2734175	12.80353843	12.43917336	12.84616287	13.46469434	13.41258565	12.40018306	12.68002532	13.00747392	12.77787806	12.57940769	12.64605209	13.07340389	12.89023943	12.73758406	13.24503484	13.0331882	12.6937025	12.46682337	12.62549064	13.38302048	12.83894175	12.45435476	12.78581787	13.18083001	12.20568296	12.96628944	12.91140066	12.39408773	12.62318342	10.87211726	12.27368554	13.18621868	12.85340552	13.13368957	12.78800182	12.95208457	12.62318342	13.18083001	12.76639441	12.75699034	12.7492786	12.19683741	12.89104251	12.4313487	12.2080575
AKAP12	7.142856873	12.08627612	9.168678197	10.27741149	11.15189969	11.41664811	10.21605514	9.385020186	10.3194748	13.37936755	11.67609065	10.80902038	8.5119114	7.846655739	13.64085937	4.821857472	10.58352412	8.283662785	10.95044986	9.166667484	6.466086292	11.03450557	7.665659322	6.9910842	10.80183833	7.985228344	10.87285652	8.192610408	6.231943063	11.74469147	5.642956015	11.54591024	7.419398383	8.896448336	11.16289778	9.803210173	10.54612446	11.09426812	12.94035889	6.627187079	5.054861838	11.29834008	9.333340733	7.98658355	5.813982542	4.619285226	5.716945551	6.018430402	6.709735384
AKAP13	11.02289876	12.57007616	12.18884824	12.43077413	12.79673528	12.92838363	12.2792013	12.37822146	12.60780036	12.93649649	13.24452741	11.5041071	11.06722663	11.14570353	13.09369309	11.76479147	11.92260703	10.9855945	12.03238484	11.91095919	11.04611402	11.58968009	11.95850305	12.46381519	12.64476215	11.26496987	11.55232918	12.11976738	11.68146009	12.753383	11.36992988	12.25927826	11.48454958	12.33453414	11.40769506	12.69185543	12.12003044	11.94329533	13.00865215	11.32443052	11.25187087	12.3501237	11.72647119	11.6825081	11.29695505	11.29727569	11.56521199	11.10731698	11.12387774
AKAP14	2.197005061	5.54266438	2.589385517	2.503314078	2.22697823	5.499565465	2.075179339	4.588265712	2.127362704	1.951570858	7.763405614	4.047205914	7.39900047	1.94756622	8.299173897	5.206123227	3.349087034	1.916528936	3.692997253	2.010017862	5.297489222	3.853360202	2.107358501	1.924850336	4.734388959	2.385138342	5.138147251	3.007327063	1.952071205	2.044926926	3.276935398	1.987351829	1.9785093	2.011588018	3.393801341	3.802281176	4.297437265	4.329128522	7.402974083	3.529169107	2.973583859	5.127313115	10.39023755	5.492136627	1.961944296	4.553373714	1.973109802	5.54601167	6.916967528
AKAP17A	12.4815662	12.28579314	12.57121223	12.86414796	12.650075	12.79521722	12.64569312	12.4588109	12.32892536	12.18090565	12.13880357	12.24463531	12.86093493	12.28026197	12.5113757	11.96922863	12.29627014	12.08648982	12.44372861	11.89930276	12.05308287	12.13851276	12.44006026	12.15822008	12.28413254	12.53479362	12.79782921	12.32518467	11.9298152	13.03240643	12.23903583	13.05580812	11.82639501	12.0140183	12.08814968	12.55757318	12.46354367	12.24673477	12.54200749	12.08172218	12.32973997	12.62953152	12.145793	12.23441319	12.252377	12.29829203	12.32867722	12.01095369	11.52454666
AKAP3	6.532455181	5.934584707	5.999620846	5.228772178	6.434031791	5.093533273	5.058767597	5.107131769	5.301052023	5.206123227	5.75795646	5.803791025	6.602376656	5.385734495	5.506286719	5.822367387	4.694760434	5.005481962	4.687255153	4.884100569	5.985445414	5.547913644	4.528767262	5.497575705	5.042737631	4.818126729	5.452939163	4.662125715	4.696048428	4.707095055	4.68245068	4.510907033	5.331027703	2.886562897	5.741523544	5.406441709	4.985419305	5.547386039	6.383339858	5.123358508	4.722145966	5.15006041	5.388242183	6.781973052	6.202499795	5.44087989	5.34029394	6.366062563	5.564211039
AKAP4	2.053953645	2.013885833	1.985318484	1.967706197	2.100829882	2.02501381	1.939984952	2.882022486	2.094501176	2.388973543	1.99201739	2.004889617	2.007600212	2.036539902	1.991506909	2.120750287	5.26782609	1.988510632	1.968736334	2.083085242	2.041188174	2.009203233	2.050458262	4.671797492	2.126868166	2.012150029	1.955251288	3.909984954	1.995316722	2.044926926	1.946143903	1.976784509	2.040123122	2.011588018	4.166362762	1.996092037	1.994740408	1.98215511	2.023905133	2.053282281	2.010505308	5.38334628	2.017671431	2.025897221	2.033251822	2.079687367	2.104956409	2.094359943	1.990404989
AKAP5	6.552240654	6.435978712	5.3494164	3.619671917	6.508908033	6.969024636	4.407152669	6.860925281	2.059867802	9.1600975	9.13029664	5.745521505	5.000696998	6.953440227	8.343473352	5.375946878	5.771610057	6.349082032	6.687747167	5.605370355	7.150196892	5.42682496	7.08074999	5.030104107	4.583704601	5.970950485	4.794809287	6.218388147	5.477464643	6.307644578	7.29677676	7.491836418	6.482038587	5.552069538	5.326068642	5.870481383	7.08737681	6.283126886	8.642393593	7.05586565	6.77483795	6.532624475	6.937820312	7.278738498	7.520173925	6.315830289	5.951220583	7.063872551	5.701324712
AKAP6	7.341872646	5.959118236	7.576283841	7.581414647	6.361954338	5.397100011	12.82548078	7.96357045	8.145024038	7.560929655	8.056610591	7.79413481	7.335619302	7.102916405	7.9961499	7.017077928	7.028674781	7.522903323	7.59086585	8.012596645	7.277889914	7.951017725	6.978440493	7.258589804	7.226718184	4.626945412	7.417869744	8.184636198	7.5785294	6.887661698	7.905433886	7.433705597	7.201753216	2.011588018	6.848270653	6.930708528	7.173443562	7.934056539	8.188531961	7.60599079	6.766196773	7.900051625	7.108047136	6.87723927	6.624163299	7.888894117	7.23775979	6.947971959	6.934063729
AKAP7	8.455955596	7.101208269	7.139806129	7.748970247	7.876799654	7.93158991	9.172282902	8.051052481	7.681226541	8.099396906	8.404040335	7.510164101	7.675888145	8.458507655	8.668626983	8.096430432	8.191647193	8.12346019	7.857102264	6.976511157	8.95958772	7.037608204	7.108148588	7.367742565	6.505466236	8.625638479	6.572746027	7.803600689	7.127110515	6.529685931	8.570963465	6.616830402	8.316035162	8.048909806	7.680756624	7.127333839	7.548577292	7.536995996	9.297933833	8.831369764	8.017621499	8.741331436	8.626279545	8.124808456	8.341753805	6.793011134	8.757668441	8.949485544	7.722829284
AKAP8	12.01673712	11.39636386	11.95639538	12.31638583	11.99398826	12.06841103	12.29570204	12.05156711	12.1301659	12.02894482	11.81620137	11.89318349	12.19938008	12.24241223	12.0385102	12.0492844	12.13074895	12.20721724	12.24181238	12.0382525	12.38261114	11.58597417	12.21784374	11.99228223	11.65236146	12.14040967	11.61884844	12.03265885	12.29206906	12.09480406	12.15849042	12.09928639	11.83857677	11.21405934	11.96228796	12.531246	11.95131337	11.87206889	11.98805369	11.89180139	11.99398826	12.02717709	12.10323915	11.99654835	12.21915991	12.04143693	12.36428611	12.00346376	11.86736313
AKAP8L	15.32759008	13.69141355	14.52221586	14.46786623	13.88413675	14.10376954	14.28955791	14.83543994	14.99384837	14.17469229	14.21055571	14.53492935	14.74986839	14.8515136	14.02949885	14.90934427	14.41909374	15.05632428	14.40166192	14.68342192	15.26920656	14.17220956	14.39646179	15.03685842	14.59258079	15.12140415	14.18463436	14.68571486	14.67352516	15.12285717	15.04134282	15.24579189	14.03325412	12.80283021	13.81298269	14.54935603	14.19672225	14.40458931	13.9368744	14.8210995	14.65200904	13.36485696	14.64973914	14.1632371	14.6253209	14.87399963	15.22703529	14.46504509	15.27208432
AKAP9	11.09790937	10.90218537	11.21023576	11.58538153	11.51112178	11.09205336	10.87195825	11.47140972	11.17678007	11.64098268	11.76942188	11.20558309	11.5251615	10.96934786	12.01201287	10.98481217	10.8780099	11.15743736	11.08547056	11.28792938	11.46700486	11.07370449	11.20686742	10.17114877	10.78224461	10.61902789	11.03281971	11.19254458	10.51371715	12.67215163	11.246296	12.11133712	10.58563949	8.986802295	11.53987172	11.32879217	10.95382054	11.2301858	11.58661019	11.13368388	11.12123139	11.33104969	11.36222728	10.98768041	11.27446213	9.141184639	11.26444089	11.40112914	10.5961576
AKIP1	10.98277781	11.13353728	11.65872686	11.33294277	11.64693963	11.676316	12.145793	11.67304314	11.80196838	12.19365345	12.06639115	11.85223303	11.63883125	11.80846227	12.25486588	12.03920915	12.26273191	11.86819546	11.55482304	12.0587133	12.30770963	11.44620075	11.45168289	11.59356221	11.78630369	11.05566338	11.73036856	11.66721362	11.23988484	11.87899715	11.9536616	11.40900154	11.53812967	11.50131766	11.57525244	11.53306063	11.56521199	11.77966577	12.33648237	11.92859086	11.69029478	12.08339732	11.93899138	11.42952096	12.02894482	10.86221505	11.9536616	11.57174147	11.61944824
AKIRIN1	10.17621666	9.800324968	9.987388346	10.42582931	9.810607526	9.371090246	10.03483996	10.69232084	10.66450765	9.750286029	10.03294448	10.5603049	10.02194251	10.10541759	10.07726769	10.24658788	9.900620976	9.824271079	10.52810185	10.32088611	10.02933592	10.4934247	10.73900482	9.838638195	9.71745964	10.18781065	9.255468006	9.986938393	9.428491147	10.11824499	10.08986951	9.056925274	9.36271485	8.251530783	9.828343627	9.969366616	10.19561885	10.07320006	9.988469685	10.32626784	10.30293621	10.2971125	9.931031089	10.77106253	10.19707697	8.78057527	9.928455453	10.52151841	9.246423929
AKIRIN2	11.18311195	11.00332837	12.46036491	11.77858834	11.32305616	11.48802797	11.92071802	12.0488174	12.42219154	11.10369121	12.24434847	12.30653378	10.89501948	11.05726898	11.28038738	11.513728	12.01223915	11.25910498	12.28469383	11.99126773	11.23639802	11.9630319	12.24930576	11.9536616	11.3939908	10.60176606	12.04859917	11.88855563	11.67186378	10.78392012	11.15868103	10.6146851	11.26314764	11.00077028	11.06958224	12.23546202	12.00497453	11.8898977	11.63766199	11.30773684	11.49761496	11.8910931	11.05431979	11.92602759	11.36484327	11.75969394	11.39799662	11.18436588	10.84243712
AKNA	10.60007088	11.34876882	13.09462165	13.11857431	11.76204883	12.21860762	12.9353253	13.10312987	13.33661569	9.240717621	10.84636479	12.50891938	10.17658792	12.08946545	9.404597627	11.84175187	13.58090713	12.48090128	13.11339905	12.66157545	10.88156037	12.52596488	12.34198561	13.14654731	12.82285069	10.95397502	13.55590647	12.79142618	12.86885641	10.02580485	10.42368407	11.02903032	9.595940338	12.80319889	12.7041387	14.02342768	12.57306786	12.12269325	10.44065463	11.75820593	10.70348597	13.08733904	12.69724751	11.36670803	12.09191036	11.17763516	9.774875305	10.57501379	10.5449499
AKNAD1	6.09804072	5.426874168	2.712286267	5.293294092	5.218249978	4.965913738	4.317043276	5.061784346	3.211295661	4.081581786	6.143184862	5.398094071	6.337124878	5.928692422	3.205063065	6.197383368	2.256296204	6.568911395	5.613606768	5.422217512	5.953016263	5.519788991	3.849616864	5.287139611	4.746385201	5.854080952	4.807515729	5.916086411	5.21063582	7.10821622	5.894157899	6.798463636	6.377754278	3.706836866	5.069375167	6.365766761	5.037142458	5.007023803	3.215198428	6.171647558	6.315643287	6.462335049	5.141057183	4.339935731	6.091237148	6.289504216	6.690916029	7.228988004	5.761573704
AKR1A1	13.03117157	14.05112098	13.24549843	13.80120049	14.03325412	13.92677734	13.40126994	13.8733241	13.4600009	14.08578624	14.59258079	13.5814474	13.35722152	13.82714578	13.93238211	14.34167702	14.06383781	13.52525569	13.54996251	13.53679486	14.00155771	13.54327382	13.2811583	13.00979489	13.21934142	13.66243088	13.0536364	13.61370787	13.6713842	14.30270775	13.87757003	13.86200363	13.31236441	13.96834498	13.53010507	12.64091136	13.3611939	13.83086316	13.88473345	13.01235819	13.6050573	13.76466912	13.90703004	12.87319659	13.93815249	12.87837684	13.91664369	13.55300835	12.8216548
AKR1B1	14.4873453	14.04641843	14.1524448	14.456453	14.21263254	13.8866367	13.91718512	14.82617626	14.83310229	13.90899381	14.16239128	14.09120298	14.40721807	14.19354601	14.07737813	14.34372682	15.80211492	14.39363588	14.44830058	14.70733481	14.32507534	14.52317651	14.06949234	14.95593402	14.02750738	14.63089892	14.26230172	14.57246556	14.52412755	14.21654735	14.4228769	13.56726566	14.43368349	13.23238051	14.70855636	14.60258258	14.1044638	14.3744794	14.28867625	15.07103007	14.72070531	15.1057526	14.22044118	14.06537028	14.33187264	14.08504401	14.29958501	14.67010448	13.6920433
AKR1B10	8.023512013	7.990257498	7.051503469	8.778688457	8.759509829	9.365745309	6.70674552	9.190251796	6.899684704	3.646161383	11.81577211	8.755538777	11.20182633	8.684800173	3.685677499	10.39905522	12.96797528	10.06939441	6.9018382	11.37410892	8.012036695	10.27568256	9.281055356	10.86415228	8.977808441	10.47104918	11.51729241	9.487997789	9.802981415	12.87728513	10.68449877	9.839446204	11.11711776	5.764544838	12.64761436	8.295303622	8.894787502	9.612772997	6.238264815	10.42745798	9.286172362	12.1213887	8.308687498	9.019083251	8.27273287	9.273459221	8.321066714	10.13555784	8.130061095
AKR1B15	3.397953173	4.502929963	4.709858013	4.375325968	3.95226027	4.598183344	3.063018046	4.318534869	2.855504549	2.968724728	7.276381913	4.191006951	6.427714038	4.274162947	2.614056889	4.54644846	7.238913022	5.018278819	2.651032946	6.384560074	3.378873935	5.877903416	4.336018157	5.242334552	4.074331705	5.968307902	6.10513117	4.92820166	4.275550104	8.766285154	6.516678332	5.550291458	6.855353391	3.405115456	8.728842407	4.372797282	4.630082428	5.071398096	3.851043485	5.445723931	4.74007642	7.232479332	3.235075199	5.193771242	4.45942328	3.736655051	3.374667686	5.700648475	3.193022197
AKR1C1	4.011209797	8.362747561	6.837500664	9.233977547	8.772377416	10.30217524	9.861019191	7.908677849	8.634930296	5.883533897	9.25579418	6.988975275	7.77805051	4.416333803	4.576151316	4.097411823	6.431011795	3.60250392	8.318066376	3.405630112	5.980831778	9.076997969	7.629000734	5.227861862	9.454166572	5.420271571	6.78444307	8.14040624	6.060712829	6.182306879	3.667329856	7.314739891	5.32751203	7.218136456	7.353791305	4.090910113	9.461322824	8.94431156	7.55181758	5.862677419	5.340905682	5.252197573	10.22546414	8.431870429	6.487347219	7.574113597	5.563841001	6.091966606	6.659033523
AKR1C2	1.894723254	2.233787809	1.985318484	1.967706197	1.902378737	1.906314395	2.086391659	1.887036657	1.903742841	1.898314046	1.89999635	1.906260144	1.893978446	1.889243491	1.902022384	1.916332142	1.893079655	1.89894338	1.886824006	1.872540993	1.913929378	1.894259499	1.925918213	1.919300138	1.898429305	1.895403522	1.955251288	1.907794685	1.904023207	2.044926926	2.032083615	1.922134861	1.895153329	2.011588018	1.890752684	1.880816135	1.913660268	1.919814552	1.895118818	1.926338222	1.892770758	1.898351018	1.889148687	2.700466494	1.881895433	1.86412994	1.895118818	1.866931152	1.877719723
AKR1C3	7.004868693	9.844413723	8.807720614	8.920631118	10.27876513	11.58661019	11.28404108	8.40285214	7.977596422	7.080601107	12.05308287	8.516162736	9.406656351	7.957765642	8.386058672	7.053910347	7.470059079	6.282080835	9.1600975	7.284006628	7.856049115	9.419045988	11.68615867	7.043846401	11.03617011	9.396670466	7.313606631	8.337221132	7.10132539	8.954593906	7.332590037	11.15586165	8.0617308	11.95500479	8.407197888	7.838999869	10.22609226	8.052772677	8.645383146	8.410618098	7.249808891	8.158204884	10.8988898	11.11280843	6.677707606	8.911684481	7.626623916	7.867146856	7.783451304
AKR1C4	2.018088946	2.286779426	2.305121994	2.285688019	2.177438286	1.947916662	1.915799305	2.615544209	3.108613319	2.503314078	2.007248961	4.280185341	3.844415993	1.967525765	3.280853079	4.101171941	3.230373511	3.187104401	1.946054003	2.312751172	2.218596389	2.991507724	4.616038626	2.051499085	2.436512441	2.298806329	3.986317887	2.384094796	3.873744769	2.044926926	2.48409484	2.276492351	4.08819081	2.011588018	2.862571501	2.033063502	2.067596299	3.079559557	2.016756668	3.774821698	2.688808362	4.962136615	2.032420865	2.045084647	2.131085361	3.291799529	3.640070558	4.875683062	3.99481334
AKR1D1	1.866051213	1.909907332	2.53041084	1.967706197	1.898595073	1.857728619	1.858016243	1.912638064	1.863657239	1.867164767	1.884010916	1.859527305	1.885971184	1.870612559	1.944682714	1.865927716	1.874175356	1.934039529	1.882446056	1.905521646	1.89733124	1.864512955	1.912075721	1.906219302	1.891131839	1.857938691	1.955251288	1.963772507	1.909697525	2.044926926	1.869184307	1.956708203	1.882715885	2.011588018	1.876131541	1.909770159	1.86819951	1.91279579	1.888283629	1.856962446	1.906037999	1.931425608	1.884047799	1.919128955	1.886651493	1.923291558	1.86048104	1.917248831	1.897129486
AKR1E2	5.234882922	5.358885066	5.870577577	5.687007206	5.613751281	5.783085453	7.117763853	6.344520233	4.427546171	6.186539832	4.714342406	4.270165011	8.014859581	5.705050882	4.455614102	5.485693912	4.674949161	4.215126772	5.190702593	5.294716847	5.617621185	4.500536962	5.273163446	3.76949796	6.871361926	5.396825236	4.742696486	6.261065316	6.498135031	4.759585447	1.880475312	5.281695359	4.467792325	5.919393794	5.779969344	4.734561895	5.733622559	1.986782037	6.790815017	4.236773114	5.239574164	3.384142535	5.987771896	3.626651195	6.862298736	5.425782771	6.599511556	3.381838627	5.930368581
AKR7A2	8.655056726	8.221841048	8.749739787	8.643115651	8.262140188	8.478397929	8.584743108	8.803193045	9.041869151	7.600717864	8.952971248	8.401677345	8.436116168	8.477345274	8.392301521	8.904329696	8.872121766	8.674346153	8.884827212	8.743593994	9.164741229	8.368645858	8.290128276	8.451031977	7.909602218	8.768065443	8.831067652	8.261019366	8.143673498	7.333203994	8.906687381	7.785102902	8.442671175	6.75301555	8.27629699	8.990069769	8.822030967	8.631053025	8.073978533	8.501891432	8.547691273	8.667296691	8.770698839	8.555288743	8.755434595	8.42562631	9.010180207	8.59841268	8.612039065
AKR7A3	8.635589446	8.815830551	9.501211406	9.184080594	9.183487668	8.763278225	8.783347817	8.638653709	9.259916495	8.523281199	9.404727545	8.870601947	8.447560652	8.569282079	8.655213931	8.749111722	8.368603028	8.526561787	9.332201199	8.829427576	8.309538767	8.483784097	8.368765606	8.472881102	8.254621028	8.717926786	9.174947877	8.696172498	8.153556528	7.493946878	8.810619605	7.826990978	8.14812689	7.339289712	8.16436202	9.231459688	8.945912719	9.195315002	8.863730368	8.666238305	8.858180225	8.669760007	8.91573666	8.53103741	8.459804004	8.661236864	8.555753312	8.615347022	7.943485285
AKT1	11.31683095	11.16271196	11.72542242	11.29460029	11.08139774	11.18627475	11.4319283	11.53343502	11.7661157	10.96790068	10.90246162	11.70563001	11.12540396	11.34712807	10.7372945	11.19711594	11.21039526	11.12952282	11.16476643	11.53594147	10.72071742	11.79204868	11.22243655	11.75705504	11.56502418	11.58206926	11.83742239	11.69137587	11.38456372	11.24305762	10.76317491	11.15376713	11.05272592	11.58188707	11.0903447	11.26496987	11.23623845	11.46930993	10.71913437	11.07238258	11.12476415	11.37568104	10.91278841	11.3796017	10.99321747	11.62065083	10.75081737	10.94090926	11.58385095
AKT1S1	12.62444392	12.43566517	11.90282103	12.51949804	12.29770665	12.15635248	12.34198561	12.52850022	12.65639471	12.47330818	12.7716185	12.19991791	13.0432142	12.51443813	12.50438014	12.81209243	12.16375395	12.69337905	12.32973997	11.90144649	13.00375669	12.19635667	12.68594983	12.74028779	12.46563247	12.32720561	12.00418766	12.55318262	12.69982702	13.08474147	12.99969197	12.51538685	12.42683289	11.92283704	12.55076015	12.5782713	12.34802794	12.4560443	12.65039233	12.76202805	12.64261295	12.26636919	12.54630207	12.38353342	12.78120218	12.59010758	13.05838604	12.94301739	12.60681281
AKT2	6.912923557	5.654622295	5.633690232	5.905116775	5.921770772	6.062336738	6.1793569	6.139922678	6.447288622	6.465157951	6.702226593	5.864535622	6.149980121	6.239087641	5.658923084	6.909338941	6.44346569	6.153599094	5.828261241	6.379885137	6.184370102	5.823459528	6.692990186	6.065593898	6.662385668	7.050850591	6.107222826	6.179445503	6.294311639	6.350968523	6.319810384	5.832444666	5.490762127	6.377155032	6.196821188	5.801567249	5.661106808	5.879665774	6.099877088	6.367987871	6.195138579	6.095773067	6.197383368	6.488745637	6.392286746	6.4029214	6.779897447	6.295643791	6.507717419
AKT3	11.4148387	10.71088201	11.38524674	10.84574518	10.45880537	10.78547371	11.04510022	11.15777859	11.52629639	11.02434342	10.70404364	10.99753661	10.44077923	11.06201801	10.68796088	11.44448518	12.06077171	11.43285888	11.11280843	11.3054407	11.42337637	10.82155235	10.90695765	11.77096079	11.3059452	10.85236433	11.97558413	11.40605742	11.78006844	10.99591806	11.45588036	10.42276518	11.52728218	8.561330034	10.65973539	11.63426139	11.11347091	10.92208823	10.92677848	11.21405934	11.10967796	11.59296926	11.02174243	10.74397972	11.15743736	11.74079134	11.47157283	11.12917957	11.23495871
AKTIP	10.41883757	9.910692626	9.656173869	9.549308279	9.722709319	9.297241673	9.757352366	9.755499728	9.81364025	9.728168292	10.22793505	9.591444436	10.41304636	10.23851686	10.67252081	9.904860094	9.643457215	10.19771154	9.427233678	10.24239945	10.63859744	9.626554639	10.25496051	9.700311427	9.300656198	9.421845372	9.957987818	9.643831342	8.732481394	10.15202108	10.206071	9.903682732	10.60946735	7.159939092	9.872471386	9.616400208	9.442083405	9.664259685	10.39763052	10.32962168	10.02472013	10.37536138	10.47694179	9.907617757	10.37282268	8.739278217	10.18975495	10.65509459	9.421845372
ALAD	9.134258123	8.801613951	9.55761012	9.410180677	9.275209416	9.349058602	9.617793909	9.652217574	9.485255672	8.781897986	9.757028391	9.318174699	8.463026835	9.435856824	9.11826684	9.05828912	9.703707092	9.62942552	9.108226743	9.722494862	10.01789102	9.765131968	9.165704079	9.255413566	9.242752819	9.504830002	9.388537893	9.125881584	8.905072416	7.780060315	9.356786614	8.452701704	8.469763846	8.717203895	9.160348222	9.242027913	9.067181629	9.458474768	8.919071294	9.340130335	9.259141057	9.388679997	9.665845749	9.620500765	9.271546984	9.03592983	9.432636453	9.42890455	9.310913124
ALAS1	12.95670183	11.78270155	12.74288721	12.6248003	12.00201748	11.9167067	12.37088141	12.52303863	12.95244654	12.07708083	12.35568343	12.56016385	12.00546889	12.59662537	12.37088141	12.71060388	11.96031066	12.55688085	12.36255039	12.50982077	12.6580452	12.33060188	13.13547344	12.12247336	12.05207134	12.8070335	11.23327092	12.55222549	12.16748807	11.59710526	12.25511411	11.68129748	12.11846213	11.8990843	12.42336602	12.36907108	12.10045009	12.44033161	12.38046056	12.87495687	12.81623792	12.4548604	12.84461405	12.91350685	12.73952666	10.89976465	12.58579433	12.72577572	12.182093
ALAS2	2.972480259	2.311361984	1.985318484	2.252150573	2.425460867	3.768173856	2.279727773	1.871788014	1.915620766	2.916435272	1.907886559	1.916838806	2.364456073	4.262668495	1.876419574	1.923112951	1.912208711	1.883543677	1.906932573	1.892133159	1.889186851	1.90717107	1.932228417	2.487611768	1.909354546	3.515003296	2.343942693	1.900924681	2.400331437	3.102634567	1.973019738	3.998810617	1.903867958	2.821228322	1.908268323	1.882631952	1.911955757	1.912186832	1.899078967	1.912674515	1.897215183	1.890459423	2.48853873	1.878063521	1.894005883	1.873997956	1.902566319	1.892809568	4.46801876
ALB	3.18443471	3.081595901	1.985318484	2.587665981	2.152026476	2.214435238	2.346700897	1.92020016	1.952259989	1.899707744	2.727056826	1.910061754	2.552589647	1.896402913	1.913639417	1.958387102	1.902437905	1.928598255	1.880893104	1.90399522	2.055493438	1.896285656	1.904097901	1.940273426	1.958495539	1.924603963	3.685173111	1.947075817	1.898437229	2.044926926	2.004729194	1.933882542	1.908990714	2.011588018	1.905184733	2.2673818	1.939956222	1.911052528	1.919203855	2.288836685	1.928438457	1.896960393	1.93014276	1.902739386	2.508244694	1.912365404	3.543036529	1.903142401	3.039087501
ALCAM	9.671923538	11.8966349	10.50557807	10.9838552	12.02843662	11.50153436	11.22128242	11.44162956	9.883941082	11.81988434	12.34506429	10.83540687	10.15392845	9.716503975	10.06578977	9.299548961	11.64860898	10.23117163	11.03185425	10.74383971	9.056680891	10.94078403	11.94447152	10.97386878	10.4623824	9.92712264	11.35260304	11.90369518	12.10531647	11.20321782	10.93277482	10.85780303	10.01614733	11.52266268	11.61545178	11.85675278	10.38439747	11.32898378	11.26001997	8.857426678	9.245066784	11.41407962	11.08582999	11.88298127	8.604078596	12.48785274	8.369501178	8.681393576	10.35225087
ALDH16A1	5.26752463	4.253109239	5.697715198	4.784942296	4.450538539	4.148027639	4.926839887	4.709591391	4.781026132	4.773320683	4.618387191	3.30286013	5.083305323	4.852828938	4.469171117	4.918624273	5.149432283	5.268335809	3.881504521	4.370022903	4.823778009	4.564055707	4.625247944	4.625117991	4.655417977	5.451279056	4.847976579	4.110235688	4.475253799	4.658307936	4.507136716	3.664822605	3.751783057	5.902498082	4.20573987	4.049285785	4.000402519	4.365094563	4.132439186	4.341598452	4.740425419	4.324635467	4.795305402	4.806499198	4.821948411	4.912600006	4.701650972	4.703308741	4.343830907
ALDH18A1	10.44842413	12.23903583	10.90218537	11.78381304	12.10957054	11.78028473	11.33086228	11.20848746	10.91263386	12.45948027	11.69958295	11.21840963	10.8291316	10.4279675	12.56469262	10.67921053	11.29441129	10.55963469	11.51434335	10.99449419	10.21446136	10.98736585	11.65167806	11.38211998	11.09173733	10.54387297	11.53498337	11.55482304	11.24962563	13.0082419	10.65244406	12.184216	10.46311087	10.73216179	11.38493445	11.05584337	11.12193576	11.55662597	12.05156711	10.97211143	11.04022455	11.60295422	10.67976169	11.30401679	10.63212524	10.70483343	10.44829597	10.7096867	9.884580647
ALDH1A1	12.70924815	13.10577569	6.631392035	11.87580701	13.04227549	12.81432817	10.29294716	8.215636105	11.19483141	8.727425565	12.78581787	12.44792046	12.6529118	11.64636697	10.19356222	10.46934101	4.753639718	11.19890665	12.16404582	10.69452981	12.77940903	11.66932632	10.77624281	9.971567177	10.73800658	10.92135343	11.50730853	10.40933915	9.252441612	13.67487903	11.5552195	12.8616714	11.63726283	9.957551442	11.54526539	12.4548604	9.583567563	11.48685938	12.42908838	12.96842055	11.43174976	5.960522357	12.67469446	12.15379766	12.18533708	13.43789955	10.74293323	13.63093927	11.51153792
ALDH1A2	1.990325093	7.086010209	3.12545165	2.191154574	7.001638498	6.899201797	5.05087835	3.150809942	4.357112876	7.40442017	6.623549374	2.11192417	7.065217418	1.967511274	5.099649206	3.870409485	3.307969345	3.633867867	4.412559301	7.607151991	3.769862988	2.011727791	5.067255701	2.155543506	3.295107838	3.076812366	3.125561475	4.765966755	4.066257777	7.692811033	4.522409072	6.578339785	3.651836586	3.639016306	3.513109422	4.151431083	2.041504112	2.068906994	5.577732332	2.03921771	2.84406648	4.760107604	4.166981327	2.017823887	2.073042667	2.053933387	4.23763336	3.164741555	2.376934624
ALDH1A3	1.950636156	3.943222	1.985318484	1.967706197	4.53641314	4.834027638	2.224130812	1.963727906	1.961491049	7.015954994	2.051339689	2.066000661	4.704302082	2.004844795	8.572418493	2.017359479	2.002960355	1.960834332	1.977750498	7.272077465	2.026659867	2.424512931	2.402460814	1.971083126	2.032670457	1.952170453	1.955251288	2.051114659	2.053818696	8.425277625	2.276353015	7.526290881	2.041616485	5.11612102	1.993346625	2.00250999	2.027160873	2.252237082	7.354706638	1.981745817	2.000054092	2.136142214	3.899501891	2.085545275	1.998836436	2.01344763	2.055761997	2.070238196	2.023026516
ALDH1B1	4.270678314	5.05006853	6.416870364	5.857123453	5.763536412	5.665005901	6.005338707	5.801728873	6.194045204	5.842591398	5.315385871	5.618295861	5.846746467	4.802573931	6.288183431	5.914235119	2.565786423	4.938069159	5.994920983	5.734239649	5.989080927	6.27623537	6.319494732	5.82034884	5.117848098	5.049830554	4.480712222	6.047846683	5.311687382	5.454059872	6.046902765	5.29813565	4.70888531	6.876393954	6.220329306	5.479989794	6.559804718	6.446274801	5.368573136	5.436507813	5.943395522	6.006052326	5.821447608	5.74096834	5.761939988	4.489863086	6.033688477	6.206606114	4.894155123
ALDH1L1	9.29166593	6.368033483	1.985318484	2.700569388	6.177884052	6.679382425	7.322065976	4.637110771	1.934524865	1.990139829	5.598591938	3.074439655	6.286278323	6.816076646	2.002662175	7.577368678	2.934465038	6.201916773	5.059626551	2.02466532	6.893642592	1.988964891	2.283972173	2.351792195	3.345592204	2.603603399	2.359611173	3.063405648	3.652621929	4.953644501	3.840901676	7.213437923	4.919688031	2.011588018	2.47530074	1.993129175	4.059966518	2.185819264	4.899201408	7.599628615	6.031907616	2.07036499	8.394179243	2.050683232	4.092241122	2.01803383	8.392521829	7.652652792	10.63516775
ALDH1L2	6.865565325	8.887806262	5.497575705	7.398923188	9.911586382	8.786869043	8.265927976	6.297948694	5.386560219	6.229028517	9.366075917	6.713748392	6.544499723	9.146249928	9.720738788	7.842681519	6.71913792	6.766112955	6.442441601	5.768491006	8.084722229	6.271815117	5.812950799	5.773761492	7.401643098	6.307723016	7.179301325	6.538455342	9.130917375	10.85890344	8.213100689	7.07615821	8.145402698	9.936819323	6.532289985	5.95485249	8.533723185	6.013111923	8.104513227	8.478682161	8.286635218	7.269353773	7.949420062	6.716983958	8.984188769	8.027253156	7.391027867	9.61914236	6.915363795
ALDH2	13.27569136	13.56987555	13.33610484	12.88752974	14.07158827	14.28955791	14.20169935	13.23070591	13.55151248	15.39140552	15.1702743	13.08733904	12.1880255	13.66417979	14.78506332	12.96096545	12.19287834	13.89538594	13.35327123	12.83708859	13.31324924	12.74965978	13.22207183	13.1192902	13.37163161	12.11869526	13.42988015	12.87080948	11.6318149	14.78951332	13.9785578	13.97792434	13.95100969	13.69081305	12.0267045	12.72694548	12.46652698	13.09107406	15.13659993	13.80461076	13.15054661	13.27704025	14.16784343	13.81126414	13.30852875	11.59493336	13.8140799	13.58726033	13.42422929
ALDH3A1	1.929950293	4.345324791	1.985318484	1.967706197	2.732819794	5.185459667	5.125112938	2.203564953	1.981390527	1.978808004	5.976241603	2.052300889	8.925091871	1.985547936	1.979921304	1.986839572	2.010993449	1.957889845	2.324990533	2.506203908	2.004075172	1.967904598	2.322449833	1.968929517	2.035139482	4.280466992	1.955251288	2.102881015	1.99636328	2.044926926	2.132523715	2.089138037	2.035992925	2.011588018	2.040982529	1.986655668	3.548211672	2.157887951	1.994525863	2.853949479	2.410107739	2.167377074	9.74180087	2.071545729	2.016159769	2.047194651	2.031879175	3.132392086	6.235457473
ALDH3A2	9.078188073	8.917246053	8.766815484	8.929330548	9.007758263	8.98592323	9.464461412	9.142909048	8.957722604	8.257549735	8.654300436	8.512992807	8.895363568	8.311235061	8.69711908	8.979614798	8.435014858	8.636762713	8.828448428	8.868477698	8.596783928	8.672370509	8.951834818	8.942255953	8.497665996	8.196561511	9.519171048	8.792909844	8.620013976	9.672904298	8.531558206	7.958193249	8.908419851	7.796130138	8.772596558	8.790474795	8.720737681	8.584700361	8.703573877	8.991338357	8.513488005	9.298587245	8.975546754	9.270579359	8.491817862	8.144649855	8.417774904	8.883799385	8.546905331
ALDH3B1	5.25895165	9.476086744	6.098372086	6.157157236	8.464860453	9.292210448	9.727689499	4.057717343	5.122049042	6.312171989	8.70424122	5.423320725	8.982046946	5.752388834	5.529668238	4.780459543	3.272226513	3.658805838	4.966884945	4.579736667	4.908941316	4.979914598	6.159386267	5.351926978	6.865814084	6.225061414	3.724396816	5.86398129	4.844806559	6.041262414	5.687264355	10.15312488	5.190925456	10.80524558	6.814332899	3.835316254	7.721518922	5.299373221	6.98192294	5.591686135	5.552601161	4.51268224	11.83069109	6.054167148	4.08202607	4.206575059	4.367211256	5.792453711	8.945235618
ALDH3B2	8.030764245	8.25779154	7.799486581	7.37763457	8.031796657	7.915985676	7.686008469	7.88590319	7.712721335	7.869323385	7.330259426	7.749758239	7.708820493	7.712302208	7.85846475	7.432652542	7.583126584	8.017582054	7.635338967	7.44667038	7.356861387	8.018462925	7.621859455	7.665576861	7.803518208	8.05668291	7.648696899	7.383498339	7.266174425	7.72839867	7.114580501	7.353233228	7.651765818	7.912272454	7.618468459	7.659206782	7.366326105	7.504761827	7.756889703	7.658873878	7.947592677	7.227643416	7.748792938	7.76094782	7.738879921	7.395669422	7.307165371	7.346849751	7.611773091
ALDH4A1	9.886538614	9.339998012	8.292905501	9.485048172	9.309979031	9.699969566	9.349919716	8.695893211	9.039148463	8.190372186	8.441142999	9.348866797	9.971652532	9.915728272	8.2655421	9.759326585	7.342360874	9.784979422	9.856424561	8.622722351	10.13746794	9.749875595	10.32888806	8.485230266	8.410290773	10.55097241	8.31568653	9.315011713	9.32041309	7.334422648	10.45491916	8.441750504	10.43169176	9.482085613	8.579483676	8.893627107	9.316605942	10.06330939	9.160650238	10.60984533	9.827928778	8.950140306	9.817830878	10.46142902	10.44767666	9.961440493	10.7607907	10.7754073	10.78196987
ALDH5A1	7.306941739	6.802167986	7.257777926	7.47496645	6.875799385	6.3908081	7.345636268	7.946611234	7.676049666	7.516651236	6.90282523	7.465767252	6.977030911	6.179315654	7.348127108	6.72776411	7.924358399	6.829625806	7.551783879	7.494175162	6.817241456	7.648438271	6.808800615	8.170074147	7.666060883	6.627354149	7.409234952	8.05026546	7.899560966	7.43501836	6.839155774	6.735335234	6.684834639	5.511143942	7.528854842	7.042235135	7.273800239	7.882232162	7.045184783	7.080075825	6.484658888	7.943082321	6.633115477	6.839076569	6.271985088	7.939476084	7.406207598	7.436087136	7.272116204
ALDH6A1	9.149337921	9.655599909	9.007479375	9.931122739	10.24610305	9.692993491	10.41936777	9.025698866	9.077294294	10.01167654	9.016657	8.98592323	9.96695602	9.533389248	10.61294297	9.192768447	9.099670677	9.597606086	9.654884506	10.02194251	9.714732599	9.438357464	10.16134479	9.609222467	9.036719391	9.097806282	8.850769066	9.719603686	8.884620779	10.49855764	10.18091914	10.91838155	10.28739337	8.091259826	8.832848888	9.139728455	9.064055824	9.818890565	10.87011808	9.999812616	9.720650068	10.10159261	9.866294701	9.779753025	10.07706616	9.477550504	9.80243519	9.801555433	9.18944617
ALDH7A1	5.852471934	8.457676608	7.738459583	8.224672964	8.12028011	7.919741892	8.938024796	8.028528009	8.767175341	6.367012943	9.219040153	9.145218708	7.758369446	7.521036254	7.208007122	7.894592387	8.232705088	6.972728473	8.344116478	8.00527439	6.641019402	9.814240675	8.446722639	6.917650539	8.468627157	7.41436261	8.872731538	7.196293816	6.851725682	5.419668132	6.907395049	6.027899441	7.96744116	5.119608167	9.2167799	6.873007252	9.123269355	8.673114809	7.382582335	7.872298338	6.790192573	8.74056003	8.096760417	8.652127125	7.82557921	7.390767877	7.699622201	7.758404615	7.805857217
ALDH8A1	3.651297578	5.349682085	4.985389325	4.143891185	5.812801869	4.474357359	5.761295139	2.940493364	6.161074861	4.794982553	6.646335294	5.303918084	6.100161905	2.785083709	6.364436807	5.11833852	4.668803712	4.826274557	5.598261908	2.036238544	4.32244258	3.581986375	4.902275686	5.098594945	4.713772723	5.565238233	3.594046915	5.390530963	5.376877996	6.309144286	4.32772084	4.482640986	3.621573996	5.697715198	4.538495343	3.763795325	5.406133233	5.584549993	4.785203235	4.763321717	5.759521444	3.875895312	3.181909386	5.240754405	4.619366128	6.211800744	6.238613624	5.412490444	5.073653988
ALDH9A1	13.02449751	13.08335911	13.36219261	13.67316716	13.44303962	12.94739055	13.35959742	13.30419836	13.26308398	13.74912816	13.7930655	12.9939887	12.99050882	12.91317633	13.56228651	13.41159868	12.94924869	13.01660621	13.4060267	13.11022564	13.17819804	12.95288261	13.58994538	13.36537098	13.20230556	12.62286401	12.89809451	13.479693	13.37306478	13.841581	13.26978523	13.2979253	13.05046613	11.90117764	12.23082429	13.09285971	12.83638205	13.11857431	13.83613461	13.21656947	12.6640004	13.50697835	13.16216557	13.64191843	13.21097966	12.7479013	12.65639471	12.96386384	12.62214899
ALDOA	8.884224968	9.043718909	8.991579653	9.052164411	9.255283184	8.982372056	8.822606733	9.321528173	9.336381935	9.448047901	9.20803248	9.326562407	9.245066784	9.019930091	9.274304349	8.953917832	8.898825864	9.401392859	9.240581278	9.357450669	9.210890908	9.11826684	9.527432552	9.1600975	8.981764029	9.134317916	9.318590092	9.425933371	9.561269728	9.058180451	9.238678302	8.922320297	9.093673313	9.016715613	8.24581026	8.734628197	8.688814926	9.394855239	9.08921576	9.210076529	9.181839904	9.065120469	9.142158401	8.935075265	9.052948761	8.650757229	8.582832382	9.308641685	8.914110195
ALDOB	4.055025326	2.230646066	1.985318484	2.37503483	2.590496835	4.223973723	2.661103846	2.095485877	2.068258331	3.568742848	2.002675316	3.6550301	6.889427519	2.005099462	1.974185418	4.333556288	3.132180344	3.824488302	2.194687156	2.059614027	3.973394439	4.507880248	2.081531085	4.601592138	2.0293322	3.025464345	2.977109736	1.95734793	1.99537599	3.730928356	3.856014041	1.95006825	3.389446217	3.497358793	2.738937453	2.656280117	1.975332883	1.923453057	2.008726842	4.087436205	3.833159894	2.000948871	2.885237335	2.033010714	4.527018662	2.071301017	4.769697681	2.141172968	2.760863698
ALDOC	15.63088389	11.77053323	9.82320061	8.949090562	12.07069755	12.3447654	12.7698243	11.72282828	10.04264423	12.42796601	11.0559911	7.846339059	11.77053323	12.41730198	12.71564944	8.767560866	8.132116253	13.0053807	10.29467824	11.82291135	11.63161842	9.242752819	8.537535117	10.71528602	11.50272828	9.092321585	10.23382987	11.48802797	11.89365453	11.25170785	11.09054468	10.70362676	11.24466175	9.516088314	11.24355585	7.179064342	10.74726066	10.7863346	12.07097439	14.52412755	11.84619412	7.322293954	13.03520008	13.04227549	10.40092677	8.010548539	9.591535502	13.60991576	11.64760862
ALG1	8.054572426	7.840393421	7.779426907	8.705156494	8.584396536	8.306748319	8.19141147	7.941516716	7.85037214	8.317013032	8.717477026	7.984392085	9.333974264	8.694652004	9.203552473	7.90826245	7.523227914	8.405258283	8.659959476	8.235413303	8.345260869	7.799598697	8.922968695	7.572016586	7.520698953	8.277981626	8.548700853	8.164277027	7.803600689	9.147646736	8.436640158	8.418367898	8.827346429	7.456978456	7.632851696	8.398491558	7.953249403	8.224286451	8.771517298	8.600767913	8.232555793	8.338556194	8.599174345	8.806312148	8.776384458	7.384304543	8.661980146	8.861079608	7.888731558
ALG10	4.456305918	4.583538318	4.742542	4.602106619	4.162885248	4.617411396	4.631497433	4.58792042	5.389921783	5.502332052	5.357404541	5.580900311	6.016278186	5.467930572	6.360464981	5.262455829	4.134653006	4.96042466	5.290345254	5.35101604	5.928302058	5.406386279	5.655155679	5.000761937	3.535793812	4.668072722	4.9924651	5.026955113	4.334875908	6.895934535	6.188561378	5.463894752	5.958416006	4.854002926	5.177552598	5.105556073	4.975535113	5.335440481	6.57190018	6.0375731	5.479360932	5.349682085	5.279997715	6.385242793	5.726206791	5.085244048	5.816995971	6.028480774	4.428384134
ALG10B	7.693270195	7.464673264	7.956931017	8.10699189	7.841041266	7.736452778	7.912272454	8.058660042	8.153999366	7.371529508	7.995550583	8.180930362	8.954833483	7.976241188	8.264884159	8.066707672	7.570804608	7.67042047	8.401509003	8.363230354	8.369662862	7.945921399	8.286944	7.407999007	7.544072469	7.815533911	7.343033082	8.131699456	7.504761827	8.883594225	8.349504561	7.242393721	8.518884302	6.639545398	8.300558268	8.268032424	8.338353321	8.078164287	8.477391536	8.131735439	8.13704281	8.539522982	8.314831345	9.046064783	8.316972589	7.24272811	8.29675299	8.506411108	7.510566733
ALG12	10.81739466	10.65734258	10.38805502	10.52926167	10.59729064	10.65656047	10.43817766	10.51201351	10.33348388	10.18691702	10.25688037	10.44486216	10.96217982	10.49659314	10.65906032	10.4697665	9.817045782	10.58513898	10.50979014	10.43248016	10.56583669	10.41421252	10.47657123	10.54159072	10.33938842	10.45713341	9.998503347	10.41265109	9.884486146	10.24716495	10.52938879	9.936196111	10.66663943	10.55367264	9.918566703	10.40879463	10.43593872	10.18811257	10.7510679	10.4020627	10.59871635	10.29404004	10.95056803	10.17774259	11.04842383	9.884865123	10.55615867	10.84228849	10.33928875
ALG13	8.682026547	10.06647663	8.694059154	9.157901787	10.38709551	8.998719024	9.228648194	9.12671255	8.887206125	9.472669936	8.922053607	9.324586666	8.429213716	8.57751326	9.321528173	8.77755943	10.28526001	8.784957721	9.157009705	9.393901361	8.380648437	8.807963229	8.990662589	8.903741666	9.346411644	8.752907531	9.127389488	9.233174485	8.344562832	9.120351761	8.715294346	8.726783676	7.982167385	8.980576161	10.10229156	8.488045614	8.717005913	9.645830636	9.320385221	8.912335512	8.882990434	10.5284442	8.555337509	9.107090078	8.414160356	9.149392495	8.540846415	8.559906394	8.859629446
ALG14	9.750286029	9.207315621	9.379546743	9.486040274	9.536083646	8.75637961	9.158768358	9.175017683	9.668055825	9.542579914	9.615603901	9.885849178	8.767912068	9.748277167	9.755331813	9.581077224	9.455053597	9.368372895	9.426221178	9.585468679	10.2227382	9.430376811	9.728440979	8.458507655	8.863017714	8.955295827	7.740148347	9.40997877	8.354321765	10.49582413	9.988307272	9.669076762	9.696960753	8.334615855	9.921022718	9.198320473	9.530870691	9.565846411	9.815697144	9.572793924	9.451767463	10.31494968	9.851454489	9.515006696	9.968086378	8.043948182	10.30733429	10.14345342	9.155848506
ALG1L	8.81001928	8.492195067	8.737818672	8.99735308	9.132238826	8.864303004	9.098119066	8.444842943	8.80786064	9.126656075	9.222821279	8.595441993	9.102255907	8.7176708	9.661128761	8.832741797	7.864062922	8.749955711	8.967808929	8.965923934	8.800961818	8.84784074	8.931187028	8.550484969	8.821509599	8.49111466	8.406095883	8.969069231	8.63253832	9.986837136	8.933865684	9.511261654	8.712993987	8.5865052	8.399264882	8.546127053	8.945404669	9.09560556	9.365872435	9.065516523	9.052329493	8.461587231	9.272514178	8.62730632	8.728227571	8.629159532	9.084332211	9.124629133	8.82010396
ALG1L2	8.603948235	8.308385145	8.53058901	8.879928327	9.116042122	8.724630224	8.977688548	8.248159075	8.715009206	8.977634913	9.164741229	8.508574292	9.053704571	8.708140495	9.578415773	8.694015686	7.814241891	8.624349421	8.735480791	8.652033528	8.786869043	8.616787253	8.942312945	8.373138094	8.544654357	8.516398616	8.266678803	8.837405613	8.579579332	9.996580628	8.914110195	9.498748655	8.631150246	8.542005372	8.229934801	8.419600206	8.913392263	8.904820921	9.154305059	8.933507326	8.900749193	8.285353908	9.130544794	8.532886012	8.580502099	7.296058957	8.82604273	8.983134999	8.811366129
ALG2	8.81179863	9.210240402	8.511107416	9.444930007	9.43578486	8.988665878	8.550927198	8.679293497	8.403297222	8.705506014	9.090775456	9.626791722	9.207438891	8.982526496	9.362309339	9.361852145	8.329069223	8.682431963	9.346608386	8.7146633	8.796291148	9.00526265	9.135931601	8.263814918	8.360145918	8.734387333	8.57751326	9.045670035	8.541959479	10.43282312	9.390481056	9.026771218	8.960112132	7.935777606	9.483783009	8.869664662	9.003698373	9.211831461	9.441181087	9.273915696	9.926158947	9.233699007	9.118435383	8.877878301	9.448308677	9.186853641	9.31455173	9.514491669	8.348237422
ALG3	8.15543914	9.315988951	7.916862252	8.881721161	9.072773113	8.828245775	8.290232561	8.968832271	8.556528841	9.029171879	9.229411642	8.324126698	8.925433426	8.715550192	9.710884809	8.64901344	8.149637141	8.107743772	8.761599277	8.469346922	9.113241569	8.560152338	9.203726709	8.591228758	8.499802627	8.348736462	7.394365206	8.649981883	8.25599016	10.71399412	8.776947515	9.968643862	8.375401679	9.468139564	9.411486293	8.276340212	8.825204008	8.91420526	9.321740625	8.88759456	9.437065797	8.466227098	8.567172675	8.534148173	8.928248761	8.341156717	8.829159174	8.989066484	8.039473364
ALG5	12.45004466	12.4425196	12.10199316	12.74616087	12.99050882	12.77979288	12.62549064	12.20340595	12.31663166	12.66367008	12.80992833	12.25927826	13.19120104	12.55194265	13.06517289	12.29257817	11.9173725	12.50731164	12.56763473	12.1194901	12.38555959	11.59318922	12.45089077	11.88574512	12.21324867	12.18561943	11.806754	12.14757652	11.30574432	13.53975663	12.24732187	13.57682842	12.29935475	12.29128901	11.98197103	12.4938883	12.3299949	12.31387083	12.78120218	12.32288296	12.43077413	12.56079213	12.62140192	12.25927826	12.54795803	11.62520086	12.34642262	12.15849042	11.59173438
ALG6	7.134227766	6.559471303	7.455116346	7.849528274	6.744473311	6.504640954	7.043964317	7.428581754	7.514107101	6.019686367	7.17874685	7.7901549	7.416896439	7.550625426	6.742162848	7.685089155	6.88178099	7.13426198	7.678332735	8.082081642	7.760107702	7.782219627	8.068850258	6.807776894	6.95801074	6.893569299	6.930245882	7.548536023	6.790065872	6.865246298	7.882542138	6.565630495	7.274145934	6.643682495	7.704479051	7.400771823	7.655599853	7.840201288	7.133977361	7.984196004	7.765080329	7.93103892	7.598747015	8.050180875	7.727747728	6.084020308	7.499317199	8.097161536	6.900166606
ALG8	10.34107153	11.53103305	11.32116222	11.66087309	11.65276099	11.46638732	11.50052023	11.12164389	10.90857364	12.3407743	11.36108255	11.11089742	12.30829914	11.56221698	12.4815662	11.61746788	11.18219912	11.55382146	11.49555418	11.54378022	11.50292296	10.88081307	11.54933408	11.25537215	11.06040053	9.884225813	11.79553007	11.28404108	10.85164395	12.24318645	11.39906574	11.88671013	11.52329247	11.10120864	11.3255748	11.52227851	11.3780364	11.4095696	11.86926864	11.42625904	11.6825081	11.612344	11.75197002	11.30899883	11.47256548	10.57243702	11.35662486	11.41429902	10.5124846
ALG9	6.743790374	6.954634566	7.260478442	7.244870485	7.126764707	6.96197721	7.37011135	7.326595055	7.749191555	7.463765971	7.405733678	7.410524611	7.534705522	7.927350409	7.971501033	7.872218553	7.137971168	7.647673825	7.430453442	7.637060887	8.399561701	7.156599754	7.657751512	7.045535028	6.606813995	6.730875003	6.724791146	7.332196301	6.627436529	7.977365984	8.092176006	7.638347279	7.418395038	5.848543865	7.277119156	7.353383605	7.385431587	7.305235033	7.478295905	8.038164076	7.811791378	7.625672388	7.966927312	7.435059825	8.068808343	6.000407857	8.199887913	7.601923588	7.801044089
ALK	3.416770597	9.383911137	2.897456464	4.626877885	9.402792481	8.555707954	7.178516189	3.145922778	2.528196219	6.31883544	5.450086361	4.316402611	5.112784035	3.528594901	7.512377761	3.773561275	4.841121692	4.298596193	4.188006698	3.453201396	4.655223453	3.040649889	3.062651947	4.146540113	3.19643954	5.325780271	3.69729899	2.697444416	3.809079554	5.652889936	4.843420478	4.566608613	4.680277993	6.389368972	4.650223538	4.530976038	3.989475441	4.807244444	7.501132437	5.453398228	4.234109652	5.013452723	3.98572113	2.546369706	4.913806106	3.778750238	6.750700504	5.141232238	4.858457848
ALKBH1	6.306768369	5.808033549	6.680984203	5.901356624	5.811648078	5.766769971	6.138707359	6.284161005	6.388360806	6.116874735	6.355374494	6.694102064	6.910792946	6.228530024	6.853702882	6.587217863	6.277069446	6.30760503	6.513975755	7.202058471	6.855660339	6.854274817	6.539332051	6.41572969	5.46144122	6.255761269	5.64838176	6.69668999	6.003477728	7.242658965	6.795935858	6.485464931	6.584482228	5.499298671	6.621747568	6.649093665	6.40184143	6.548924569	6.791366	6.939614162	6.456560341	6.519460955	6.746071139	6.641627617	6.669293386	6.324764582	6.287568898	6.488162104	6.193044338
ALKBH2	10.75576421	10.9792512	11.04401055	10.76594974	11.29474912	11.24230083	11.37393299	10.47227319	10.89631864	11.17601983	12.01145166	11.00786348	11.89011691	11.29695505	11.64939888	11.48170395	10.20804938	12.00817686	10.73614292	11.09146471	11.51960796	10.5565089	10.97994158	11.26725063	10.92817842	10.35168666	10.69094329	10.80170987	10.27088437	11.8878969	11.65364824	10.77525115	12.17314688	11.01734893	10.86221505	10.69824595	10.86052693	11.05905572	11.58474421	11.61884844	11.20594186	10.69724445	11.32323733	11.31130173	11.24247153	10.67105113	10.98175478	11.30885127	10.65549679
ALKBH3	11.07089899	11.43209828	11.1448165	11.60158081	11.7736656	11.54828154	11.45281098	11.79159063	11.56631341	10.95492435	11.78932863	11.41391211	11.92192796	12.02179063	11.76226402	11.56149761	11.36202758	11.85697887	11.46721642	11.46753767	12.08596075	11.45660656	11.82429188	11.5654439	11.43381395	10.80269449	10.64151644	11.53326741	11.4786078	11.51297274	12.09639745	11.27289024	11.74777421	10.93821807	10.78437074	11.52611727	11.57686117	11.66848986	11.9019214	12.17427326	12.05207134	11.32420702	12.02538964	11.4270726	12.06720473	10.3068528	12.14634	11.89155842	10.74952121
ALKBH4	10.34950667	10.26367028	9.974092017	10.13366235	10.0740773	9.994070264	10.01965943	10.47131544	10.30150626	9.762506911	10.29753633	10.46544214	10.55011283	10.48538883	9.774360212	10.3968051	9.996497949	10.53128093	10.354415	10.43581791	10.32997654	10.71802854	10.38047494	10.3969312	10.15251107	10.53718614	10.47358911	10.4419986	10.45096944	10.15853623	10.26357393	9.846843507	10.42842339	9.726720027	10.29192584	10.40846704	10.15120856	10.46555219	10.05855158	10.34750525	10.37463319	10.13068978	10.26880428	10.43410792	10.48382203	10.41254566	10.30513162	10.59783695	10.54785682
ALKBH5	14.4199785	14.48088431	14.09778073	14.35423533	14.5109235	14.0408216	13.95733778	14.05948955	14.05242828	14.28867625	14.34453273	14.02214469	13.72269381	14.08963421	14.8515136	14.16166354	14.24503504	14.08891983	14.32160422	14.3570283	14.37175692	13.73416704	14.16784343	14.0022253	13.73527949	13.58837299	13.94548498	14.32507534	14.27373843	14.46786623	14.0919972	13.50640966	13.99553549	12.84765222	13.43911383	14.62090566	13.90186794	14.04555197	14.81473738	14.51708977	14.08269092	14.39444885	14.39363588	13.83140286	14.12247603	13.51295456	14.18537808	14.30032541	13.46469434
ALKBH6	12.04269992	11.09146471	11.43493548	11.7318558	11.57390298	11.3939908	11.28246767	11.24769301	11.60581814	11.2118698	11.66542084	11.49186598	12.02154403	12.15299465	11.52861967	11.83047148	11.97840433	12.01631458	11.48417527	11.67458237	12.1136697	11.28246767	11.41193554	11.50711628	11.09959407	11.88273159	11.88391981	11.65451198	11.50451906	11.42646257	12.07763893	11.6604448	11.72141142	10.45927512	11.38820565	11.42262859	11.04494433	11.79320468	11.7243833	11.83339524	12.00522671	11.70306927	11.83339524	11.24979891	12.068634	11.8006922	11.97661299	12.20967165	12.03211972
ALKBH7	13.4308685	13.12270393	13.11119216	13.25187426	12.97348671	12.95379828	13.00074357	13.37306478	13.38601269	13.17025898	13.20068362	12.72310273	13.8733241	13.50640966	13.00865215	13.56726566	12.9833875	13.33413992	13.21453607	13.06390261	13.69335355	13.32679916	13.4308685	12.61811455	12.90395793	13.09988823	12.14818413	12.84652475	13.1980508	13.5189387	13.51399121	13.0599592	13.38144446	12.34830539	13.74261655	13.13191159	13.05668613	13.09892922	13.00291381	13.30710097	13.38144446	13.16933909	13.33034089	13.02870804	13.61914407	11.94682798	13.69443989	13.28404595	13.05267268
ALKBH8	7.897567689	7.970805356	8.198430754	8.589230584	8.382560408	8.131476119	8.542727866	8.146343637	8.21124262	8.529922915	8.34903119	7.981959757	8.460817758	8.313462459	8.9418374	8.331539018	7.857337836	8.377067733	8.56159149	8.32747793	8.602352918	8.208343224	8.254813518	8.178401008	7.942666084	7.364542403	8.055475215	8.367826056	7.929325181	8.118061394	8.370966063	7.683257017	8.314493468	8.196998384	7.935236278	8.445220119	8.331584169	8.042125575	8.851131353	9.405118859	8.667054514	8.395436755	8.274990418	8.396688122	8.346569402	7.208298365	8.292991378	8.244010043	7.835472645
ALLC	2.211164769	2.020190498	1.985318484	3.066086931	1.996902564	2.770565102	2.091381202	2.102414472	3.520367906	5.346736033	2.595859495	2.179007626	2.338035928	3.626930407	2.753852318	2.153607523	2.026590781	6.205708793	2.207946827	6.318052181	2.400549216	3.915037149	2.30147377	3.277966614	2.723793374	2.048131649	5.16768983	2.56608975	2.026573881	2.044926926	3.868606675	2.522731338	2.072304272	3.381649269	2.083455515	2.109525427	3.402934256	3.612762486	2.470059455	2.04330684	2.011515005	2.255714739	2.075395671	2.148776951	2.225527543	2.189261111	2.22427261	2.232801646	4.820211704
ALMS1	7.757760777	7.840554344	7.871873373	7.67916071	7.782392607	7.618179779	7.629659909	7.346617721	7.68146278	7.921988748	7.374139516	7.331413165	7.201714045	7.204618415	7.640322664	7.117375505	7.725136398	7.713033356	7.713696572	7.384224852	7.108482724	7.566695325	7.318709118	7.71856619	7.569099013	7.82971741	8.032948879	7.359832276	7.564847055	6.670432467	7.054711444	6.713312711	7.409280947	6.994771205	7.337397244	7.673473217	7.048505848	7.08019552	7.791420008	7.25157456	7.212095126	7.292338964	7.529914003	7.15810752	7.194522646	7.91540018	7.045150814	7.17797786	7.12953821
ALOX12	8.268929217	8.249602843	9.172225615	7.858611697	8.944423693	8.85488522	8.67484298	7.41942718	8.156704166	8.876993728	7.956984427	8.588706383	8.066324502	8.537082986	6.720612405	8.412837495	7.924538343	7.835581611	8.113116249	7.688605768	7.104239536	8.873127067	8.251120605	7.742930634	8.018080023	7.738730757	7.532673221	8.12406986	8.322957733	7.659132319	7.581374142	7.282089489	8.150763085	7.534740157	8.025002096	7.956700871	7.71622843	7.717388471	7.940056198	7.685069845	8.594601074	8.179322028	7.146766996	8.335407165	6.891711256	7.281733305	6.88304128	7.143190581	8.274625604
ALOX12B	11.72891626	11.95957228	11.64200422	11.25817556	11.93148105	11.83203457	11.44800472	11.3809924	11.51278056	12.05994452	11.6095055	12.19658586	11.40035621	11.58990154	11.28172273	11.13525523	11.48116126	11.81865953	11.64453539	11.55017272	10.85518457	12.01474787	11.37266536	11.44680299	11.57368375	11.89623021	11.92677094	11.7937752	12.13933312	11.81323159	10.97736412	11.35662486	11.7016421	11.89600762	11.56325819	11.48345261	11.54100206	11.79418408	11.65704491	11.32080345	11.42317157	11.33710886	11.40542317	11.76327988	11.56196595	12.20340595	10.92630352	11.19254458	11.9167067
ALOX15	8.5128689	8.980749783	1.985318484	5.049599474	8.111809948	7.318106771	7.956806063	3.056552629	2.903437891	1.907813105	9.148427589	4.977045722	9.282686672	4.936028281	5.373897987	5.079751727	3.113313794	7.250472523	8.003505563	2.407461944	7.556379242	3.339904759	1.922041805	2.032976328	6.428787999	5.929215223	3.942476163	1.885152098	2.738139155	2.044926926	1.914632295	4.24927927	5.209245108	2.011588018	5.133809073	2.118714356	4.64091278	3.26895869	6.39913895	8.12127178	5.562345876	1.884069167	12.21784374	2.375532771	6.194392999	4.565513367	6.574771002	7.396699392	9.016432627
ALOX15B	5.406717971	4.519293024	3.455186604	4.072371988	5.230664648	6.432391544	4.588205136	5.113985301	5.109740921	5.928302058	9.374844255	4.279736586	5.62678384	4.30122633	6.104220044	8.835479341	4.35514169	5.274124201	4.030934413	5.322771526	5.149550079	4.637650342	4.939079978	6.099796881	5.023287566	5.457154168	5.540875615	4.582806185	4.406439923	5.56480764	6.464913703	5.268887742	6.198924421	7.979336418	5.558227855	2.908572278	4.831381391	5.723972544	5.417030604	6.882486891	6.417265249	6.413311178	4.953581754	3.99322794	5.123535103	4.490345859	4.649966032	4.961944959	4.635512592
ALOX5	7.604492571	8.181336426	10.89384943	10.76174521	8.770698839	11.21587627	11.19711594	9.55979969	9.674814983	7.592849074	10.35050738	8.927474195	9.247040934	9.31666885	7.490340901	8.249434728	10.43906814	7.059794354	8.795338616	7.968701525	7.815039423	9.613954963	10.39881422	8.749854625	10.31089979	9.186141222	10.02074115	9.094633634	7.601842488	7.078557973	9.105128993	9.164207002	7.513724087	13.21453607	9.159358727	12.57274124	10.68952893	9.221674816	9.020430903	9.613344372	9.7715317	10.95397502	9.24173162	10.21635568	7.135397131	12.16934982	7.849528274	8.228600324	7.96096708
ALOX5AP	5.889833112	6.397807793	7.80376116	10.19514748	7.128211975	8.908471072	10.73324708	9.16023567	8.209477453	6.929856409	7.908013459	8.247140957	9.108871973	8.508238064	7.482088786	6.759050225	4.925434445	5.496669086	6.850064562	7.474519683	6.404953301	8.606490717	9.326134945	7.072342538	10.12235144	8.009773725	4.794924176	7.663251242	6.315205278	6.874979863	8.463580874	8.406586665	4.690376789	12.03695937	6.650814289	4.225484921	10.19484104	9.061937717	7.919410438	7.970345155	8.176818726	8.985723719	8.08646546	9.36805766	6.39529798	2.116273326	5.727346024	7.004627311	7.126844639
ALOXE3	8.736855629	8.300477812	8.624072748	8.701299636	8.823613079	8.82383159	8.485359616	8.64901344	8.674441684	8.542727866	7.638797352	8.066827447	8.161413138	8.333790825	7.897756629	7.846833292	7.904684038	8.397658192	8.494046024	8.107379309	8.067026356	8.167194939	7.607074928	8.428672967	8.219154866	8.73386694	8.952332113	7.707888381	8.095797173	7.254293267	7.544997153	7.801120875	8.091214337	7.839079738	8.38852872	8.536208774	8.29869917	7.697634168	7.84702371	8.060411331	8.293586475	8.448565886	7.796086618	8.081440563	8.043832755	7.852481892	7.961244056	7.499830899	7.565837404
ALPI	1.929324159	2.135413743	1.985318484	1.967706197	1.964085576	1.961284333	1.928088924	2.587979399	1.980558346	2.315279526	2.315167005	2.349743155	2.889536218	1.98319629	3.300276724	1.98167827	2.008904113	3.62470511	2.010440185	2.094647607	2.00068753	2.416448784	2.309231813	1.968209993	2.029735008	1.961376728	2.142893203	2.093832227	2.834208304	2.044926926	2.122589744	2.08059	2.032942373	2.011588018	2.039059895	1.983110976	2.022966478	2.146985391	3.133142126	2.448323166	1.950997786	3.6597315	2.444580579	3.289107233	2.754799359	3.91631692	3.755620318	4.948257233	2.826838268
ALPK1	3.714610556	2.927761082	3.829385915	3.062315333	4.053648023	5.911505909	7.257971706	4.92283437	2.464222975	2.173357306	4.27394109	3.798066285	3.445667827	4.067461262	2.354875198	3.68407952	6.25309213	2.508434029	3.837568993	2.950015318	2.579905777	4.904768077	3.372815199	3.598702297	5.380955218	2.949908148	5.603868896	5.199965195	5.223576098	2.044926926	3.45926688	5.016382891	2.606567118	7.489998329	5.611941733	2.270666909	5.49786472	5.260071475	2.523049885	4.007752689	5.273950772	5.945042159	5.46037267	2.67364634	2.487352412	3.508969899	2.512071511	2.805851403	4.292492931
ALPK2	9.358115203	7.459594573	6.848128253	6.831614836	7.85944803	7.525525433	7.279082768	7.258852356	7.997502768	7.873370983	7.026266085	7.487613144	7.617761592	9.273393145	6.058855828	9.542579914	7.039356364	9.340265502	7.527997443	6.620206983	8.992094517	7.876646888	7.047273275	7.13163668	6.262398059	7.932457004	6.616663109	7.050044634	7.656450834	6.623235066	9.0427227	6.77757868	9.062551284	8.112475049	7.101521701	7.42061214	6.108684734	6.443538978	7.252209553	8.785506779	8.872783472	6.906642421	8.911173286	7.207756566	8.979679247	7.778197927	9.564566931	9.035315607	9.277017682
ALPK3	10.76654632	12.45186948	11.17624747	11.21587627	12.26074552	12.32747018	10.89217036	12.32322484	11.81241024	13.34061385	12.66122178	10.96505607	9.548812275	10.05391742	13.00074357	11.93026498	10.6112336	11.84731317	11.70756492	11.64453539	12.00396345	11.19197949	10.61718248	11.34046354	11.28172273	10.99963957	10.43962963	11.70673449	10.85349841	12.96842055	10.48194397	13.31379239	11.06653484	7.876216579	10.16114258	10.99321747	11.11104584	11.86027194	12.41545642	11.60689803	12.03422321	10.83086649	11.07238258	10.64056233	11.43226284	10.17867695	11.6150035	10.8780099	10.55809697
ALPL	6.81849063	5.631373499	7.273880946	7.677958447	8.47540614	5.201855171	9.810924576	6.874254761	6.903957112	7.735899314	6.197643194	7.811791378	7.052762364	6.829691465	7.321684533	5.90442889	6.333793661	5.793949928	7.604425964	6.82894565	5.299975149	7.36508064	5.881306529	5.817784892	10.12244016	5.322484794	6.255331334	6.374207173	4.935766063	9.585395592	6.90929779	9.479493017	5.957911212	8.689604519	8.465888049	8.898825864	7.809874853	6.450930986	7.619393375	7.169552643	6.908053301	6.144638458	7.637257552	6.215177262	4.887591566	5.913380754	4.825893689	5.389814605	6.134403492
ALPP	11.93072713	12.9706956	11.99204079	11.71924681	13.09849497	13.03195145	11.68298264	11.71670535	11.77010274	11.86411008	11.85697887	12.35805128	12.22290571	11.92485833	11.77546376	11.50070564	11.4922622	11.91860581	11.72304699	11.9974253	11.10540003	12.44221959	11.84454459	11.9661924	11.96922863	12.21915991	12.16008895	12.26489297	12.09639745	12.21682403	11.45861034	11.68404464	11.80477158	12.17921342	11.69573001	11.60439391	11.99900541	12.14706235	12.07219919	11.77592513	12.02306209	11.53947214	11.73315524	12.28306013	11.71033829	11.99448763	11.2605942	11.56594995	12.67137601
ALPPL2	4.864692114	4.917766334	4.777026385	4.500332307	4.752466383	4.378814491	4.599649016	5.395461879	4.625992407	4.597604517	4.293313132	5.081934925	5.36161753	4.868331374	4.566666879	5.099181966	4.088573492	5.190024483	4.480918284	5.165658902	4.756948355	5.008766415	5.251559414	4.936333024	4.968973624	5.03560748	4.961888774	4.698257417	4.829778822	4.62884145	4.150270808	4.082966927	5.316950787	4.916273824	4.757475631	4.604080053	4.234415835	4.980264145	5.027156032	5.149882853	4.95510767	4.775953051	4.56786574	4.9760051	5.040983054	4.645371509	3.968382637	4.539792344	5.103802923
ALS2	5.035080883	4.807009723	4.558561594	4.789628731	4.154346741	4.306709818	4.204225599	4.854583329	4.944743144	5.547227812	5.042845631	5.244905209	4.981956945	4.747181187	5.083133189	4.797161456	5.34877164	4.748812581	4.944912312	5.199513974	4.570552545	5.00414122	4.837773047	5.09900069	4.991546773	4.980064722	4.688661721	4.407310003	5.380726293	5.39694045	5.089243677	4.772861619	5.339997398	6.120808816	4.542250542	4.821432437	4.628710263	4.785497332	4.908238689	4.830215116	4.725044189	5.064103698	4.941077754	5.378195526	4.879322243	5.567411934	5.198295998	5.11685094	5.490921828
ALS2CL	9.303279401	9.694162625	10.0659937	9.982715573	10.09901878	9.964702282	9.861906631	10.10429212	10.23933552	9.769396012	9.712326728	9.874859557	9.354297036	9.408803972	8.777463155	9.67919168	9.930761835	9.693788002	9.445151803	9.503851171	8.960112132	9.930579941	9.41839255	9.948779439	9.579076062	9.54221829	10.13121729	9.803563354	9.886801765	9.002635121	8.570828215	9.406464125	9.017458674	9.925117072	10.10519645	9.330143001	9.637554967	9.335533049	9.044429165	9.734251649	9.366403264	10.25722159	9.072110211	9.458389315	8.892435889	9.347257853	8.992545689	8.890755693	9.462328181
ALS2CR11	2.4512708	4.346730023	3.629552036	3.749716651	3.438909817	4.914505664	4.965164029	4.501240598	2.322021415	3.959609993	2.086618293	5.492083191	2.139542918	2.715777723	3.94271344	2.238153381	2.209874351	5.721608564	2.497947429	2.322331488	3.698501397	4.850333382	2.308178525	2.117889234	2.599983991	3.730773127	2.368218191	2.425974253	2.629555047	2.044926926	5.101929844	2.380498947	4.373153013	2.011588018	2.652811395	2.585398713	2.120811084	2.159559611	6.239274893	2.214605558	3.407642837	2.250690034	2.120545695	2.197748504	6.30880334	2.188228516	2.489200709	4.346814474	2.090666832
ALS2CR12	6.023012188	6.613716596	5.92697811	6.440773416	7.177655486	6.399232732	7.115393019	6.596412477	5.929592559	6.982339627	6.617999015	7.164970271	6.346361333	6.207288588	6.51229364	5.780734993	6.929560532	6.06449709	6.488246874	6.979520421	5.773016834	7.190194063	6.310933084	5.765344084	7.149191658	4.945653173	8.524040776	6.831180903	6.697319822	7.626313355	6.044364202	6.062878364	6.002004435	5.601706729	7.441291822	6.084705135	6.711019709	6.558569652	8.278862065	6.28810292	6.600352618	5.781556345	8.950612138	5.962108119	5.842122935	6.874007941	6.238184579	5.941818133	6.674591438
ALX1	4.653044437	6.511829696	5.145684402	7.475760589	7.565247003	8.089551771	6.336561731	5.197793004	4.087279204	4.142682425	5.621799579	4.349238586	4.737915366	4.10781178	3.38174017	2.968806632	5.996406717	6.574198986	4.125625256	4.689134961	4.414261906	4.754616115	6.295115142	3.685760474	3.485481945	2.977526943	4.021491373	6.489461904	1.953265618	5.694372141	2.045308176	7.712721335	3.252530013	6.716005832	2.096462316	3.905988647	7.068803331	2.067596299	5.884485119	3.638317392	3.455850331	4.640294669	7.365384987	5.097105656	4.466145756	1.987837778	4.719271708	5.090923581	3.9739563
ALX3	6.4752205	7.030289842	6.365161141	6.704800073	7.584769655	7.390505496	7.227754797	6.029212388	6.189413206	7.085306925	6.222745485	6.771602477	6.376672777	6.260279717	5.790114604	5.890907767	5.735026141	6.756647921	6.62112191	6.585732312	5.746313267	6.969302739	6.320129054	5.5546405	7.436894947	6.408364941	5.464789411	6.0845282	6.45640639	5.813932529	5.741111193	6.834423821	6.900284258	6.186200168	6.164483008	6.362502149	6.585903126	5.735186197	6.325938309	6.035501825	6.097134612	6.398879157	6.490329697	6.707108156	6.058445103	5.972541835	6.054937698	5.831721718	6.571695815
ALX4	3.752832696	3.02967834	3.521908051	3.34509494	3.953440386	3.012208985	3.655808236	3.321656482	3.776045599	2.519242582	6.172479419	4.131092703	6.933885589	3.037137585	1.916483467	4.009328696	1.888413925	2.506271688	4.059307729	3.724579647	3.49168705	3.367123053	1.952571933	3.436938631	5.693563909	3.647776552	2.953175556	3.258602218	2.583165858	2.044926926	2.009751017	5.36915985	4.22164184	2.011588018	4.762462876	5.345448832	3.145816777	4.173503818	1.888547653	2.989013169	4.454632512	1.928259736	7.485751111	3.886560659	3.98913273	1.883315962	2.419737527	1.89676041	1.897220303
ALYREF	8.066202857	8.25800971	7.610961288	7.789215283	7.821740345	7.432538694	7.458061586	7.514338608	7.508947651	7.673473217	8.343730513	7.901721697	8.050107617	8.252187501	8.525791963	8.106747556	7.601391259	7.663068172	7.831209465	7.990576383	8.199414558	7.955795431	8.386858039	7.400931329	7.642378893	8.354545455	7.444078456	7.957697416	7.642565652	9.035139751	8.57003332	7.743884332	8.534148173	8.9447425	8.341623525	8.081324895	8.370001994	8.166300868	8.438209564	8.155071387	8.174336447	8.237552192	8.347111917	8.515131352	8.587659831	7.310467606	8.035305517	8.965149005	7.803997352
AMACR	6.6701088	5.793153606	5.195722541	6.732545883	6.129021894	6.4135578	6.276404083	6.46223858	5.981121922	5.048776395	7.01237933	6.222364882	7.956413305	6.252864607	5.277853642	6.298586862	6.966442805	6.222876642	5.76938788	6.316706585	7.636957904	6.71734309	7.394319422	5.877903416	5.161177609	6.649754075	6.432225896	5.73464322	5.712563023	6.28078871	7.106551331	5.572470617	6.045669451	5.156088952	7.040747908	6.202139883	5.535933507	6.739539469	5.985953021	7.005527788	6.523163736	7.211573609	6.370556867	8.12406986	6.687788258	7.536645007	7.334164251	7.44150952	6.637011075
AMBN	2.299157051	4.843850201	6.502735647	5.184542069	4.735786929	4.739675014	5.758545651	6.007434995	5.150752176	2.736139498	5.118185149	5.350519347	2.942160632	2.957932719	4.742009611	2.498794875	3.453687538	3.685494031	5.385364835	5.589468251	4.921312525	3.937094524	6.87723927	4.791417921	4.786321096	3.596895984	4.756147288	3.203150611	3.414977057	4.046053408	1.873240144	1.873741889	3.850629835	3.419227949	3.870159403	5.388298946	5.634243525	3.871064766	4.160728395	2.33854779	3.448631279	3.716543343	1.940396282	7.38579851	4.029773141	3.092621687	3.672180428	3.412337451	2.984421106
AMBP	4.569076619	4.648445179	4.198176948	4.670170952	4.41484013	3.973303537	3.843755932	4.017371529	4.117405991	3.898223318	3.827662989	2.23532171	3.127484536	4.496020097	3.533340101	3.967818292	4.450473822	4.156682593	3.99322794	3.632923275	4.080754569	4.389733055	2.854320421	4.179522286	3.777685025	4.886592989	4.003287891	2.701444742	2.142594216	5.761241122	2.497181417	2.257874622	3.250704147	3.011137208	3.922887221	3.978624556	3.588058678	3.845610841	3.970906527	3.323200148	4.062040354	2.255234579	3.135655221	2.190382138	3.590200411	2.081057562	3.910316469	3.157354607	3.442607446
AMBRA1	6.580774755	6.803904164	6.951187455	7.308946189	6.965296676	6.98976286	6.958161723	7.591308707	7.471703659	6.939845212	6.665028931	6.9706721	6.800180212	6.953562172	6.430177959	7.369798542	7.59925521	6.924848185	7.208195341	7.164278993	7.436242368	6.920042559	7.573502982	7.615772844	7.104503082	6.447158937	7.976116854	7.252287598	7.689575335	6.188385508	7.017959107	7.043522593	7.275604727	6.934371472	7.147931325	7.556420461	6.95876467	7.077679041	6.312892452	6.797324403	6.730400317	7.155747796	6.899454957	7.113084791	7.052411786	7.474680197	7.328056669	6.555190499	7.089119079
AMD1	10.30118205	11.62006629	11.02061754	11.3387837	11.75725193	11.43749662	11.95639538	11.14050123	11.3325509	11.49640062	11.30378166	11.19178976	11.71544305	10.95260282	12.58127819	10.4766946	10.64524723	9.945661759	11.44980342	11.46117798	11.22146042	11.19464873	11.41152971	10.4287789	10.94838358	10.46797516	9.915459764	10.96675084	10.94159691	11.72459427	10.60122776	10.96908249	10.27198541	11.26152653	11.7965552	11.79320468	11.25689609	11.16916154	12.23710386	10.99188725	11.58990154	11.83245958	11.36784552	11.3379105	11.25240938	10.87460314	11.12114583	11.54100206	10.2507345
AMDHD1	2.877626044	5.716514556	5.309645193	3.695558681	6.973659184	5.633100229	6.820805752	3.411306855	2.996038553	7.124583762	5.636303076	4.653269791	1.880056525	2.762892242	8.208219918	2.465903975	1.860586297	3.508495334	6.361628212	3.473559545	1.908550582	3.822671529	5.903395141	4.679517635	5.195381084	2.11467983	3.090625865	1.952823405	1.887962081	7.237544308	5.327241176	5.573123433	1.866954385	6.463952838	4.961347104	3.26012664	3.429666337	5.954726758	7.817481138	5.730540948	2.574834796	4.299609372	2.734026987	6.290474372	1.881021794	7.105062683	1.866580968	1.902575369	1.884164923
AMDHD2	11.16434879	11.3436083	11.40693661	10.99947166	10.90432304	10.88990148	10.65667883	10.97942321	10.97122088	10.04415267	11.06768655	11.77858834	11.01544919	11.1356813	10.90489779	11.30978453	11.67204945	10.78362695	11.04384828	11.43512004	11.90609826	11.76187317	11.37410892	11.18401677	11.23921306	11.31192947	11.36805147	11.63570405	10.98718396	11.85818053	11.90328553	10.78376012	11.45201627	11.41407962	11.96867182	11.1556771	11.86974941	11.74187928	10.76566389	11.11071804	10.6750494	11.14239886	11.0725331	11.83789195	11.13964724	12.0276862	12.11444298	11.67204945	11.83612242
AMELX	2.183312109	2.021628685	1.985318484	1.967706197	2.514318172	1.959168879	2.066837409	2.040196281	2.319248004	2.792758431	2.067549594	2.049572274	2.036407155	1.954118183	2.845330572	2.129069452	1.960953664	2.10827976	1.966583738	2.097136752	2.078223086	1.943078558	2.222603359	2.380880606	4.157953198	1.96727948	1.955251288	2.577175468	2.6236599	4.792597439	1.985235212	3.360791928	3.016366428	2.011588018	2.003909864	2.057238397	2.125993534	3.094986592	2.598265226	4.103098385	4.083717851	2.212493219	2.035037184	2.742649997	2.131054922	2.101853783	2.021907042	2.107466397	2.095063539
AMELY	2.032596895	1.986575667	1.985318484	1.967706197	2.227185937	2.139346042	2.084597575	2.040483596	2.069931453	2.011308971	1.96610792	1.981891181	1.980017729	2.010379759	1.954751205	2.097452871	2.041692575	1.957083903	1.9497474	2.041000491	2.004265508	1.986252271	2.008653499	1.961491049	2.077711729	1.985992133	1.955251288	1.986004437	2.465532271	2.044926926	1.927745244	1.941152598	2.012328403	4.796787268	1.985074237	1.973977313	1.973977313	1.959313189	1.996499952	2.028875652	1.994214792	1.986766849	1.992965939	1.995963978	2.012452032	2.037442195	2.071291524	2.055517657	2.979066352
AMER1	6.578680796	6.999933411	8.232705088	8.866933942	7.391406626	7.239701502	8.045171513	8.604548028	8.183817069	6.309714607	7.413213736	8.19189894	7.247110651	6.551355193	7.529760852	6.471813119	9.770699051	5.957350218	8.70691554	8.567221646	7.030213782	8.361171298	7.547415328	8.24372459	8.076080923	7.17661869	8.393311582	8.397476415	8.480695182	7.629583537	7.401742495	7.359783495	7.114846239	6.935953751	9.623867134	9.232634751	8.325460435	8.243292953	7.355784445	8.353002794	6.996120073	10.02607304	7.125065365	7.769528329	7.054101379	7.958004275	6.601545128	7.546608482	6.370692568
AMER2	10.01057995	10.90884205	9.69854382	10.11787462	9.964506855	9.257526268	9.203430598	10.34636389	10.18192641	8.324933121	10.97386878	9.997452224	10.5124846	10.42572032	9.701151272	9.524924733	10.34141167	9.008652853	10.18811257	10.13615032	10.75178205	9.125093563	9.77420649	9.459586175	8.235674554	10.0258902	10.08642373	9.92386148	8.832408381	11.50957069	9.046455088	11.07406028	8.806843356	2.011588018	9.775704184	10.9198426	9.707467624	9.436400188	10.06301006	9.753296264	10.05667371	9.915133057	10.75400705	9.869570858	10.18192641	9.773606444	11.04958986	10.76921527	10.18843187
AMER3	7.032968556	5.281297138	6.994466283	7.097324193	5.775441499	5.320963638	6.080679447	7.119701842	7.23240548	5.343789972	6.34669609	6.846765856	5.802223793	6.756485792	4.547990688	7.429618621	6.996770445	6.0547901	6.974352795	7.130137771	7.292682409	7.077336806	7.711721483	6.956691964	6.387565722	6.732784651	6.46507181	7.218619963	7.17532106	5.635528497	6.079823383	5.129810408	5.280419572	2.011588018	6.844870202	8.210417026	7.204380762	6.434540776	5.41592538	8.578889221	6.569759478	7.037608204	6.595785808	7.532592864	7.191256924	6.122639902	7.34650954	7.377788999	7.169552643
AMFR	10.69341635	9.823887503	10.33130455	10.03925428	10.04513249	10.33076604	10.64242993	10.6398435	10.53864607	10.33033682	10.33906708	10.26090107	10.90218537	10.67670998	10.37454358	10.28490143	10.33033682	9.730200181	10.8269282	10.48093087	10.10459815	10.57799558	10.02904421	10.19964145	10.17407206	10.28690866	10.6561718	10.48690625	10.26090107	10.07872558	10.40427716	9.307087691	10.82255778	9.752017696	10.70375694	10.23160104	10.16123825	10.90931422	10.29904529	10.02657592	10.80357853	11.08951673	10.40699602	10.39977784	10.29171491	10.32974889	10.46621805	10.62794547	10.1979352
AMH	10.60946735	11.65492584	11.25412316	10.65829028	11.027513	10.97513451	10.35332179	10.86268065	11.20377484	10.65484091	10.97289524	11.98460546	11.03466044	11.44354018	10.93428404	10.81930246	10.7055564	11.25650794	11.00941548	11.14855809	10.21271216	11.98107289	11.40769506	11.4270726	11.26077752	11.52728218	11.55759561	11.70520931	11.360016	11.68272572	10.9199779	11.1039942	10.98306596	11.17217495	11.17217495	10.67571491	11.47123401	11.67387302	11.0057987	11.26742942	11.29970336	10.81198765	10.97012781	11.93219479	10.9952741	11.66502241	10.65985259	13.6078067	12.00322159
AMHR2	6.666448962	4.646999098	11.3928467	11.80435651	6.451911395	7.501168583	9.452715077	12.99806158	13.01023697	2.067084064	5.785729047	10.84753988	8.132285129	7.524818164	2.082008883	7.702057374	7.723203019	5.611227683	12.66821255	9.983303131	6.324393547	11.59871223	6.901570147	11.4377057	10.15221154	7.06857937	9.520097796	11.30163007	10.2624926	2.044926926	8.560947299	4.656165061	7.151656534	2.011588018	7.958701083	12.05308287	10.85379706	12.29542034	4.523689876	6.463793968	7.542481549	9.279591741	6.992990884	6.614131046	6.764796903	7.747142312	6.662593435	6.843018849	5.601009722
AMICA1	2.661623715	2.314416155	1.985318484	2.318523702	2.109909543	3.622402432	2.201715135	1.962492863	1.906363522	1.919196196	3.869583125	1.945091536	3.470428533	2.539735779	2.434123152	1.945819604	1.897390616	2.015728239	2.018088946	1.968613472	3.365517373	1.885897116	1.991728479	3.646665365	2.068341919	3.985280722	2.815434948	2.203967428	1.937922951	2.044926926	3.660332466	1.997834583	1.984849767	5.993651736	1.9193232	1.960929804	2.034271425	2.02397662	1.967837414	4.239491651	4.739153505	2.008101473	2.811603206	3.160302905	2.936371332	2.001528115	1.913486344	1.991474211	3.361301457
AMIGO1	10.0264902	8.097444959	8.922419751	9.930845823	7.951182696	8.041976002	8.388727941	9.931218818	9.455112019	6.976862901	7.495021852	9.477608655	7.547570703	9.459942975	7.257891002	9.980058922	9.647526837	9.319061325	9.99801984	9.396053045	9.944712019	9.570863855	8.117949805	10.00045637	8.871460872	8.817178411	9.016715613	9.9659909	9.889389306	7.643081741	9.461097008	7.066685636	9.583723357	3.491886529	8.96428083	9.283824715	8.883097668	10.03897215	7.362958912	9.787306796	10.07991094	9.690904172	9.430163589	8.51084515	9.705152863	9.403152639	10.46732879	9.846234283	9.547610481
AMIGO2	1.926099286	2.290038776	2.864837819	3.876742371	1.93841549	1.956257612	2.080457163	3.541408553	3.692142038	4.130629061	2.00068753	4.458957829	1.956247557	1.990006643	4.812027201	1.942256273	2.598739675	1.957022804	4.950892498	3.886256354	1.993621026	1.971998724	2.182261595	2.526767254	1.982345995	1.928127424	3.228507402	2.059667946	2.886642506	2.044926926	2.096142369	2.045545733	1.97938705	2.011588018	2.441130788	5.611015254	3.357339164	4.03875433	2.733461816	1.927851928	1.965194428	3.379837511	1.945998201	3.88794893	1.96289738	4.493757792	2.010280496	2.952592354	2.625674518
AMIGO3	11.97942503	10.7468523	10.34268998	10.53468577	10.74542182	10.19030572	10.20290321	10.072792	10.17094176	10.36502717	11.10100729	10.17094176	10.14267795	12.61470399	10.51371715	13.30623248	10.14896538	12.36876987	10.73157609	10.40340531	12.22870337	9.746906024	10.26389117	10.00713109	9.092619783	10.18896454	9.638652434	9.96847422	9.72049471	10.456538	12.62379767	10.77770585	12.29128901	8.840825316	10.28837017	10.49210844	9.912701766	10.07778512	10.60044482	11.93125933	13.34684701	10.8647592	12.3144425	9.940847934	12.40127104	12.80018114	12.87837684	11.66680024	11.60523225
AMMECR1	9.426487223	9.798618453	10.45880537	11.18712604	9.504549505	9.816330037	9.788496464	10.39788012	10.96204593	8.059036388	9.790076852	10.69080475	9.130850709	9.481799714	9.61958136	9.69067877	11.04369228	9.238341802	11.38477417	10.68278782	9.322063433	10.28036413	9.458474768	9.835159849	9.741155849	9.231574503	10.90218537	10.15432445	9.855979658	9.270709666	9.537658975	8.926879024	8.930426277	9.118935668	11.33276269	11.23121581	10.9453198	10.22000536	9.331965457	9.753759683	9.655825684	11.9689189	9.655376765	9.395122346	9.313312828	10.33239436	9.697049541	9.633166891	9.201589188
AMMECR1L	9.751844731	9.688240699	9.618539319	10.14280044	9.634841912	9.525867943	9.658597118	9.784685126	9.906820351	10.28628013	10.30237566	9.97502848	9.95024413	10.27422874	10.93230518	10.33928875	9.454301236	9.795142785	10.11266084	10.1789768	10.22632321	9.800601288	10.28921719	9.473930608	9.669239544	10.03925428	9.342292862	9.816633647	9.437310421	11.45524399	10.01336748	9.821048532	9.645145833	9.16089422	9.951526025	10.2248906	10.01580556	9.857155799	10.54093647	10.07568627	10.62334865	10.41359712	10.210382	10.45592218	10.4862612	9.367061548	10.05391742	10.16302363	9.37388914
AMN	6.760746476	8.463538051	7.483561977	6.881117772	8.782972637	8.12879664	7.272875272	6.769548278	6.93032742	8.938490121	8.205826404	7.569259795	7.268598181	7.116237563	8.887909727	6.781164002	6.117481413	7.238808533	7.048462912	7.141479463	6.414771908	7.940056198	7.250321089	6.992924146	6.633292313	7.131865122	7.298720217	7.105267081	6.708304923	7.79940728	6.779050047	7.049778297	6.957481344	7.562700325	6.953830823	6.928899037	6.876926318	7.299195939	9.362594502	6.854147234	7.101093065	6.834583568	8.090487039	7.624474745	7.031570072	7.164516104	6.662429529	7.148729046	7.595827246
AMN1	6.354027369	5.45230842	6.426685605	5.906109936	5.475321445	5.331874295	5.47762473	6.170283627	6.302234705	5.676739259	6.551775195	6.583427111	6.908694732	6.888187886	6.717786738	6.702482694	6.238882828	6.212973049	6.331008516	6.928528666	7.681416737	6.65053814	7.394114351	6.097134612	5.865797652	6.167974796	6.319441676	6.741235642	5.873560318	6.382286134	7.573098023	5.991454562	6.723074963	4.593118819	5.85663334	6.747603822	6.715279049	6.547917059	6.888848181	6.699527937	6.867009661	6.641590349	6.83944148	7.255942977	7.737479706	6.333543835	7.024209212	7.231889919	6.274591718
AMOT	9.816437186	11.42625904	8.790749501	8.965598785	11.22518503	11.8041504	10.69779748	8.395520606	9.102365557	11.42726713	8.603184631	9.41443039	8.266062478	9.659912861	10.86082757	10.96204593	10.2359362	10.38011636	10.05578707	8.595346972	9.888626162	8.350347386	9.371714075	7.866304585	10.04142491	8.394217203	10.5235978	8.041891197	6.97225338	8.525791963	11.15412761	9.031717949	10.25197348	6.600271845	10.05911966	9.064342046	9.019663556	8.873612659	11.10320886	11.65894264	10.09321029	11.21931076	10.65321724	9.757820473	9.946574117	10.45949512	10.51017772	10.26226268	9.515072944
AMOTL1	6.036447326	7.405880039	3.979464398	5.264950216	7.219968576	7.076067815	7.061675942	5.46221819	4.755004977	8.846022267	7.575338015	3.549759021	4.718892758	6.878331134	8.902099661	7.078677685	6.944870836	7.325183409	4.971315218	6.362818296	6.951522951	4.908116376	5.107443642	6.507381343	6.912532318	7.075190437	6.301399907	7.457312071	6.962513066	7.859133313	6.765032716	7.984598037	7.522519869	6.367811382	5.015080222	4.777723532	5.570990942	5.232599015	8.867566057	7.594882496	6.467507207	7.07064925	6.856027133	6.45404654	6.931565103	6.659960146	6.732784651	6.740767539	6.261569215
AMOTL2	2.867130395	3.363442059	4.036277745	4.241692941	3.617592224	4.557125164	5.329965155	4.076054983	3.434554129	4.06895276	3.46647328	3.204352174	5.097483534	3.225247067	1.959643994	1.856398296	5.17080921	2.839478588	3.829300227	2.949595766	4.197877365	3.031021252	4.086810217	2.341792052	5.249489851	3.230477244	4.228366725	4.347233442	4.54020681	2.044926926	3.581691747	5.44009236	2.984536799	5.706581828	4.580407543	3.461632199	4.414990088	3.650786817	3.272691267	2.822562045	1.940047429	3.879745899	4.535693001	2.009401416	2.038708022	4.886265935	1.868347514	1.939585146	3.044444452
AMPD1	3.454177108	5.081331236	3.869918487	3.974376706	8.253025835	4.111130046	3.6272075	3.7973964	1.93465877	2.825820312	5.344408757	6.501924339	7.049083385	4.2003875	7.365711299	1.952445128	3.764781607	4.176486693	5.315444421	2.007670669	4.122618163	5.533031895	3.764605048	2.812371801	5.007049908	5.379402723	5.802370781	5.249091338	6.293522956	7.546608482	4.165171947	2.031910601	3.992542696	2.011588018	1.982930026	4.542641639	7.160331579	4.920335379	2.690314063	5.255669661	3.823067588	2.038658497	6.883150879	3.006092798	5.48769412	1.988524633	3.44373587	4.758436959	2.581744563
AMPD2	9.162479967	8.540610136	8.175057035	8.236829433	8.460992076	8.160011959	7.693754723	8.560616121	8.243969751	9.510167831	8.880547404	8.328375266	8.015080121	8.933227575	8.90068907	8.472023977	8.927300426	8.978225988	8.167664484	8.635789412	9.144104685	7.989259675	8.723559612	8.477965633	8.293106265	8.564934823	7.960640772	8.818033891	9.431591676	9.022317743	8.567221646	9.586624638	8.61872107	7.416336989	7.363317044	8.006692116	7.911139566	8.601476421	8.797819698	9.16987861	8.835923809	8.507725598	8.761906034	8.571564254	8.886061191	7.555185661	8.939556352	9.190317521	9.492533132
AMPD3	8.264522783	8.395941561	8.55486567	8.746184875	8.493656153	8.133206287	7.847974805	8.853477476	8.825683644	7.865957031	8.719958995	8.896501742	8.116978076	8.724630224	8.359801068	8.942485795	8.504666654	8.473931567	8.741818516	8.866983206	8.868527744	8.929866418	8.735991571	8.357190936	8.193083905	8.689386479	8.934300778	8.728940231	8.202468324	8.814826999	8.909541808	7.558642148	8.46537621	7.847606928	8.916647658	9.221798809	8.847158072	8.973327459	8.1584032	9.353851561	9.059993555	8.932355937	8.841207339	9.392530628	9.381979263	7.891295265	9.279406075	8.922111306	8.95669601
AMPH	8.794395831	8.432501804	8.471075651	8.742123071	8.622624344	8.585560801	7.651627746	9.221030872	9.140015604	8.536011172	9.265223406	8.949933281	9.257705487	9.286431522	9.048894413	9.156034669	8.335237677	8.907891931	8.773762099	9.35127154	9.696128983	8.94377508	8.637587277	8.595103827	8.113149785	8.101079022	8.306470431	9.149747088	8.805234758	10.29340413	9.991498559	9.419935783	9.113309497	3.219613666	8.801678123	8.620784453	8.289552824	9.414567187	9.385782069	9.398216876	9.161185495	9.519261966	9.049831558	9.12332737	9.28778126	8.784593874	9.761479315	9.521502979	9.453882296
AMT	7.326893271	7.133432195	7.458942117	7.605889323	6.995422411	7.182450676	7.162171417	7.981881453	7.495373695	7.045950672	6.969166987	7.10780672	6.814617608	7.168821904	6.892135842	7.459716771	7.108663763	7.019427823	7.295027063	7.677737335	7.473392936	7.309150079	7.163533038	7.352039575	7.373394108	7.154428676	6.816692906	7.326561122	7.266719219	6.673605505	7.713770943	6.455306056	6.733296127	6.595829256	7.606931178	7.223819431	7.157475859	7.417310407	6.920081346	7.230020442	7.188013549	6.711478023	7.299820358	7.236490958	7.51001497	7.187462481	7.381908377	6.908093462	7.571754491
AMTN	3.060925	4.872783224	3.224819749	2.948035005	6.90282523	8.703756265	3.583666811	3.220015928	2.514980972	2.543717633	1.903086404	2.816716167	2.610109184	2.030274048	1.92908307	3.129762154	2.546909845	1.911635559	2.350331871	1.968790844	1.918297495	1.892518858	3.480379174	2.697444416	1.925103276	3.261336935	3.818926763	1.91456438	1.930746622	2.044926926	1.945070708	1.955726308	1.886982621	2.8380889	4.082888176	2.303119019	2.649951543	1.965830522	1.879280148	3.423318577	6.523508692	1.941084576	3.705376731	1.932528835	1.876114472	1.90260067	1.900290137	1.913876066	1.909209398
AMY1A	11.86341161	10.7661011	11.17332537	11.56828471	11.5773015	11.78932863	11.6619193	11.22397939	11.47675533	9.6114976	11.74906581	10.93593522	12.13287617	13.03117157	11.14329092	13.28878267	11.71418463	13.10084462	11.1547752	11.98128709	13.29893007	10.77833539	11.56784283	11.43157617	11.6145793	14.27451861	11.456285	11.41020131	10.87392878	2.044926926	12.94614883	10.30037586	13.25879699	9.291226308	11.38799497	11.11625913	10.92013053	11.51528357	11.22202314	12.69870787	13.23835748	10.89261759	14.57894886	11.06893328	13.69799696	12.97849828	12.16246343	13.41516228	11.42581297
AMY2A	11.92817458	10.92167575	11.3924625	11.5840665	11.74389234	11.98128709	11.88227658	11.46892018	11.56388344	9.998300761	11.88877376	11.28207588	12.32347554	13.08832989	11.17746645	13.32723097	11.92283704	13.15403158	11.34588915	12.25985868	13.52756804	10.97258543	11.73897424	11.72478261	9.994960771	14.29039047	11.64098268	11.65533616	11.21039526	11.42625904	13.02664412	10.7178739	13.22768061	9.869003864	11.59009039	11.28959473	11.10559751	11.7537014	11.24736069	12.7254251	13.25187426	11.01503168	14.456453	11.16779527	13.66895467	13.12270393	12.33768767	13.62123644	11.70500102
AMY2B	12.16591411	11.1052429	11.2605942	11.68759071	11.95105896	12.03422321	11.9034948	11.60992265	11.92698121	9.988307272	11.89318349	11.26479501	12.36255039	13.29025927	11.46577831	13.5306903	11.96700023	13.63408155	11.50773795	12.30913199	13.77459381	10.97622912	11.80000586	11.99565941	12.00497453	14.63549672	11.65022204	11.78501935	11.12604857	11.66579219	13.24693539	10.65200629	13.4990535	9.494457234	11.6857868	11.42854902	11.15155178	11.84885864	11.46678686	13.0082419	13.59107813	11.08648728	14.65521096	11.28509611	13.96834498	13.26421996	12.51377513	13.78194121	11.63726283
AMZ1	1.916676945	7.655266341	8.106065581	6.268857518	6.594410903	6.100393178	5.233157396	5.58460279	8.321962794	2.736627537	2.71690909	6.874740599	5.96511179	3.031021252	3.781255996	1.890377554	4.533381485	3.105623777	6.083748184	6.463592793	3.0862701	3.458233371	2.018272877	6.732176646	4.966036545	1.887190009	6.898104224	5.443727287	2.632330719	4.134586667	3.45435628	3.307169532	1.898532687	4.578805989	5.814081619	9.759503532	5.505150801	2.898235051	4.28322955	2.964914605	2.307446691	4.286262791	4.988021416	1.963473767	2.900404207	3.868683146	4.106704401	6.137558811	2.545729771
AMZ2	13.50264064	12.93727977	12.97918383	12.77417555	13.02031842	12.95331634	13.26562233	13.10169156	13.25831243	12.98858856	13.39374876	12.79216068	13.26135093	13.03817509	13.26801541	13.67943292	13.24210713	13.77459381	12.80511185	13.25052647	13.48019446	12.85222286	13.13590287	12.62175772	12.61056787	12.84765222	12.72506967	12.86598342	12.52627665	13.03520008	13.83669913	12.38261114	13.86715243	11.62434944	12.83600326	12.79176279	12.66995851	12.85496435	13.38557556	13.43535419	13.13005331	13.47873512	13.2603659	13.07762107	13.4564379	12.60474439	13.67015559	13.54832383	13.0599592
ANAPC1	8.495473871	8.033986948	8.241533398	8.146495379	8.086263464	7.850879117	8.018203056	8.596981975	8.777928845	7.864449259	8.123207368	8.457496255	9.342101661	8.466493197	8.444165364	8.761355833	7.739376046	8.437302348	8.057146066	8.805079754	9.13272603	8.249519887	8.77142517	8.074938089	8.060373782	8.166426714	7.285467575	8.303052426	7.930403279	8.252613776	9.079608911	8.012070595	8.514609844	7.842681519	8.087059064	7.955063379	8.350561597	8.289302345	8.249519887	8.583362272	8.778361047	9.199118492	8.74454415	8.29821635	8.695552418	7.510749386	8.788590287	9.125938863	8.138702112
ANAPC10	8.87537476	8.176272656	8.835618921	8.898183551	8.715009206	8.346307065	8.791463383	9.208975951	9.273020257	8.065095552	8.857880022	9.242143025	9.210024892	8.898613864	8.73140247	9.215011071	8.471295062	8.904153499	8.85488522	9.373575607	9.127389488	8.962909709	9.135637389	8.316116299	8.364932758	8.763318992	7.591967773	8.77771566	8.115858822	9.978425063	9.214810032	8.116395748	8.99592323	6.505675492	9.114088742	8.817396372	8.643960232	9.029908274	8.900421014	9.558064522	9.024071964	9.628649187	9.068062871	9.237966042	9.17589961	7.623463263	8.934754348	9.527729333	8.361089056
ANAPC11	9.18608017	8.851768317	8.527715125	9.026315555	8.799665148	8.843561053	8.873979144	8.91031567	8.772715086	8.692569577	8.600015155	8.937809409	8.299454905	8.498148758	9.024627432	8.963023037	8.1622143	8.954086749	8.779946578	8.905851621	8.85225545	8.830900324	9.077838646	8.584700361	8.396066355	8.775166832	7.355507428	8.658229614	8.311070287	8.690017069	9.177638327	7.689934808	9.185653829	8.275924397	8.683523547	8.99735308	8.822199833	8.670568071	9.275351113	9.175772331	8.951169026	8.822393816	8.910854204	8.934300778	9.033161458	7.574735704	8.58421566	9.302815535	8.286944
ANAPC13	12.47960251	12.87319659	12.87645686	12.84196613	12.93260022	12.5150666	12.79142618	12.8561427	13.23925067	13.07413668	13.14654731	12.92421945	12.14732101	12.76603104	13.14400228	12.93419063	12.01449019	12.887095	12.93919843	12.84461405	12.67505322	12.79826418	12.83785718	12.63852091	12.13605723	11.66317665	11.56132738	12.74395499	11.98314834	13.50532518	12.65614595	12.40331688	12.73430307	11.36320099	12.71825626	12.40184542	12.57767371	13.00161818	13.0656335	12.53095461	12.50238705	12.83415416	12.4938883	12.47330818	12.86845361	11.53538741	12.52187531	12.28278997	11.99654835
ANAPC15	10.91421374	11.11384126	11.73124963	11.74408585	11.19890665	11.14373928	11.93196091	11.76327988	12.01497882	10.83559221	11.27326326	12.0467978	11.80546095	11.86671235	10.96030526	12.02230508	12.33260537	11.92677094	12.21411925	11.94233945	12.0239146	11.94306171	11.71840619	11.53343502	11.52059184	10.54997407	11.89463642	11.75637758	11.55443469	11.22128242	12.05308287	10.39149031	12.09401477	11.36425102	12.18009361	12.12384459	11.55662597	11.78006844	11.09959407	11.5168178	11.62811186	12.3892483	11.80896049	11.83155551	11.79399976	11.3583089	11.93939935	11.56409676	11.65364824
ANAPC16	10.52125051	10.34828795	10.35541561	10.57718442	10.3941729	10.07799383	10.12490584	10.47493143	10.38428276	10.27099698	10.16552168	10.46324519	10.61342108	10.58328119	10.8333851	10.54997407	9.858963286	10.54958566	10.55786762	10.96724982	10.81522297	10.28511969	10.7863346	10.36126124	9.882611744	9.865096845	10.48911501	10.17774259	10.12094282	10.1574891	10.57316038	9.356994515	11.01063175	8.098179582	10.32060079	10.98432841	10.0686261	10.23718705	10.93339232	10.81015894	10.57516716	10.7392409	10.70072031	11.02737088	10.71962054	9.751925677	10.55560162	10.68559258	9.684512024
ANAPC2	8.478480413	7.999368228	8.360007484	8.691329222	8.218982472	8.110542598	8.153754161	8.545808756	8.433846066	7.921519973	8.336874546	8.13575681	8.467880373	8.392045623	8.048348301	9.044367593	7.55354534	8.505816114	8.413863578	8.788445315	8.140197891	8.09541663	8.790530324	8.763606122	8.365105839	8.716359601	8.379898749	8.57651884	8.068964855	8.996050668	8.065716026	7.90410811	8.345924784	7.910906527	8.194382524	8.604450669	8.167867849	7.906158556	8.087059064	8.654392311	8.606630836	8.230224922	8.570963465	8.653877275	8.678710988	8.824816676	7.85486218	9.236791201	9.262168959
ANAPC4	10.4923592	9.68535847	10.40321117	10.78099073	10.16531116	9.937070239	10.51755428	10.28879834	10.38181273	10.04387134	10.19592817	10.01231663	10.17374713	10.64497514	10.4108623	10.48143861	9.972142581	10.42358799	10.27355206	10.42783437	10.55866159	9.755252644	10.46216533	10.10459815	9.878177694	10.3575321	9.851537015	10.37903975	9.802092821	10.57418456	10.44731416	10.13203552	9.904579421	9.301783482	9.949925709	10.24791162	10.13082117	10.1413438	10.32119616	10.84876904	10.28945294	9.860499667	10.43076517	10.21229833	10.58340661	8.745395818	10.84088114	10.50718481	10.23030509
ANAPC5	7.380912826	7.642111444	7.12069749	7.551529995	7.445451246	7.096333496	7.057079799	7.257389215	7.416970865	7.401428539	7.650815686	7.600092995	8.247926834	7.456286403	8.139385563	7.712107786	6.976081476	7.314486562	7.54882099	7.888894117	7.519652905	6.934300536	7.711382348	7.142963509	6.876504086	7.130137771	7.451993233	7.307824397	6.518196916	7.995213577	7.8447424	6.868440199	7.834409767	5.625112012	7.143625392	7.698211082	6.639881022	7.725921197	7.983269477	7.256666372	7.545704954	7.652183407	7.415502824	8.317818076	7.790386206	7.440569502	7.536272614	8.054487119	6.945994402
ANAPC7	5.425118421	5.845301028	6.206648467	6.104266299	5.879170049	5.535545027	5.97000027	5.929122384	5.846657845	5.177996283	6.992042245	6.580616866	7.353791305	5.810529095	6.633292313	5.846463453	6.556775468	5.550061701	6.823153634	6.738502947	6.617378777	5.69871854	6.662303061	5.911167919	5.651961297	4.738752388	6.325384939	6.156666055	5.915185947	7.216616577	6.177970384	5.899277539	6.200568636	5.517014586	6.302359681	6.622905556	6.518322735	6.334677202	6.348516725	6.182442918	6.110475959	5.857723543	6.087978739	7.329117011	6.238102209	5.851671587	6.35742931	7.075632194	5.798821755
ANG	6.360336736	8.110542598	7.007784174	8.107031581	9.062043926	9.859481951	9.512645763	8.571701577	7.563268876	8.045739666	7.442542498	8.350479215	7.570450465	6.491622507	7.743123311	5.342227065	6.17476604	5.870708431	8.052426646	7.9568812	6.423255664	6.741956229	8.207428312	7.164085333	9.005555089	7.078639476	5.448516262	9.190072018	8.451338166	7.445249044	6.607185232	8.170354894	6.563071701	9.479628285	9.502154514	6.612757851	7.973338725	7.856820741	8.795972489	6.740265104	6.588106552	7.336871487	8.902978883	6.698684788	6.1854641	6.810404107	6.374727545	6.336852491	6.246684271
ANGEL1	9.848531752	10.03992485	9.905694665	10.14560767	10.06198791	9.845092909	10.68344734	10.24354967	10.20919471	10.61718248	10.13533737	9.790403657	9.863861644	9.445267552	10.78836468	10.30742816	9.33827919	9.424213583	9.639647001	10.12311176	10.01415623	9.840305568	9.774701405	9.471809286	10.00902137	9.616789525	9.433547616	10.07453771	9.356535982	10.51805547	9.706991807	10.96324346	9.644287538	9.06766066	9.726478336	10.09606394	9.779161578	9.84229697	10.48345519	9.863616175	9.988014695	9.978618465	9.398810759	9.724300906	9.663509444	9.943194707	9.684512024	10.05040911	9.445944172
ANGEL2	11.93774647	11.00156202	11.72733159	11.77221715	11.46099227	11.41193554	11.68840694	11.91766963	11.82589908	11.1859006	11.55842057	11.83701891	11.55038522	12.0492844	11.62460573	11.79139529	12.01528164	12.09720383	12.00568454	11.7652429	12.1885663	11.48381603	11.60136226	11.62996551	11.65364824	11.69282393	11.69181048	11.68536266	11.51960796	11.75281486	12.11159104	11.88273159	12.10856595	10.29656756	11.76204883	11.93240114	11.65103984	11.67118373	11.38397518	12.14788612	12.1121032	12.50523623	11.93148105	11.72891626	11.93006032	11.40480079	12.03695937	12.16613433	11.34640309
ANGPT1	6.247917558	10.75520439	7.216994551	8.228809996	10.57645352	10.82584961	8.955940438	5.911875052	5.897844312	6.474850107	8.307610714	6.637364484	7.200057915	7.397866718	3.976740917	4.60300987	4.771876841	6.00298366	6.533039923	5.837170062	7.343539176	7.086161654	8.228809996	4.517187355	9.92386148	5.458188212	5.66704506	6.104753969	4.311486443	5.098535665	5.788097129	8.760299513	7.050850591	8.463714785	6.786669499	6.404455223	7.605658175	5.306446419	9.219983135	7.074753938	4.760223112	5.099704921	7.674682389	5.999897776	5.707866951	2.979442415	6.261021892	6.036909749	5.780785189
ANGPT2	5.023915479	3.863820099	6.60637284	6.536184052	4.733694931	6.580058173	4.755864955	5.722074332	5.250852626	5.381349943	7.963284132	5.897844312	5.979586934	5.988082579	6.188385508	5.275808814	4.833528812	5.824356275	6.891098111	5.583024402	5.143515795	6.061351958	5.860345387	3.007554301	9.087197157	6.873188348	6.937820312	5.911781492	4.713312761	6.526560015	5.539012465	7.413247517	4.857944565	8.770747429	7.175472572	4.161988356	7.842354508	5.365622735	5.420030027	6.737622363	4.3850075	2.486605792	5.702950583	6.589590559	6.281410222	4.649424848	4.157314719	3.373979873	6.124426946
ANGPT4	4.026004246	2.870254974	3.664115671	3.421098225	2.914190238	2.413658403	3.169078004	2.91336676	3.398431609	2.703001248	2.08606986	2.181539964	2.188369675	2.859252184	2.014845187	2.742863685	2.59749533	3.512281083	2.228445168	2.104976108	2.075615911	2.001254468	2.636740358	2.792502433	3.733419209	2.882855346	3.249870438	2.188976896	2.059046861	3.301355137	3.203057795	2.289428491	2.081354848	2.011588018	2.361169972	2.896846014	2.953646086	2.42882297	3.029283191	1.988197223	2.664809396	2.249528182	2.639122957	2.126868166	2.884931309	2.05582791	2.091358412	2.116899203	4.040954149
ANGPTL1	1.91166454	2.211533642	1.985318484	1.967706197	1.944937149	1.911290909	3.311827397	1.97638273	1.96920063	1.924264838	1.935801681	1.962210872	1.948977119	1.900062085	1.98740267	2.759895749	4.040243589	2.02611714	2.332230363	1.968674622	2.031309661	2.61975037	1.963570183	1.991298097	2.128592948	1.941503326	1.955251288	2.165316091	1.923425408	2.044926926	1.928888902	2.034309023	1.949454218	2.011588018	4.137667238	1.968063691	1.980602566	2.026825695	1.957046881	1.915444071	1.921089716	1.985579141	1.969736442	1.959921139	1.992633188	2.016394685	1.961502793	1.995084842	1.959554396
ANGPTL2	5.727346024	8.055706313	8.336455786	10.18275623	9.359299544	10.74995018	9.057170192	7.791258009	8.364186489	7.626138772	9.226414889	7.763148652	7.454842319	7.293483781	9.320848723	5.811310372	6.816120371	5.710204806	8.123095001	7.533568766	5.324131186	7.6522575	8.433530408	6.06473686	9.773678505	8.368893116	6.278657782	7.573098023	6.908393311	8.593041247	6.319044705	11.18137628	5.500166422	11.49555418	8.197908907	7.923713116	10.51004971	7.508091041	8.861436932	7.102365206	6.431636938	6.676491818	8.653432106	7.575015643	6.096334918	3.88960651	7.540380444	6.458838445	5.467200171
ANGPTL3	2.159654779	2.37326017	1.985318484	1.967706197	2.347251009	2.0078433	2.05380169	2.585512992	2.293856508	2.133779979	3.079221897	2.153917255	2.144008369	2.217560989	2.25332549	2.193072254	2.228306536	2.146291866	2.389122935	2.372916362	2.327086118	2.153703968	2.244450944	2.484696003	2.54563927	2.316792312	2.369113746	2.390537263	2.093706396	6.628395494	2.227650971	7.180226804	2.221440457	2.011588018	2.055385896	2.105200021	4.034235667	2.105848612	2.171859913	2.245523248	2.163937069	2.225419252	2.159397956	2.166260372	2.183312109	2.304490443	2.42356688	2.400677106	2.087638207
ANGPTL4	6.837928435	10.06238363	9.136998671	9.671031028	10.62415984	10.99387036	10.30660645	7.907813052	7.927308397	7.991591725	9.050780596	9.673918362	5.657190707	8.228368401	6.560727443	7.136015215	5.377624953	6.158545489	7.409156425	8.566912799	6.987623151	9.117787818	9.067962065	6.848953985	12.31638583	6.438764724	7.600786949	7.807973658	7.588941732	6.220757119	6.947929392	11.42395434	6.808685342	13.62025651	8.50392084	8.426062758	11.68317761	7.938004854	8.000560645	7.510205916	4.741212127	6.674079995	5.9585573	7.521743009	6.781201023	5.640495613	7.790663217	6.822464596	8.431425287
ANGPTL5	5.482306566	3.723462625	4.254880389	4.875061842	4.620348161	4.725870737	4.690376789	3.957906574	5.429268117	5.845540707	6.552161077	5.365348563	4.233720161	5.331121997	6.797765529	6.087315418	2.921645831	5.097280106	5.489768795	4.933786939	5.139591219	3.900306455	4.989158364	4.149232652	2.672619532	4.960857593	4.020292702	3.878346939	4.224127253	5.646434636	5.076539209	5.808859122	5.575517832	2.906869902	3.549972266	4.50944543	3.170535098	4.475112946	6.102830938	6.256727817	4.986430593	5.630351164	6.690831724	5.350071042	5.31579342	3.904295071	5.985585225	6.012096916	5.724205667
ANGPTL6	6.472111866	6.564050177	6.647490968	6.718388816	6.947409053	6.765576095	6.828428925	6.624481363	6.04970475	9.35161194	8.282483202	7.037788649	7.555255626	5.464789411	8.505632536	5.72641444	6.329278762	6.55194855	7.158575449	6.598766188	6.360287878	6.099611171	5.708459607	5.600564497	5.989849242	6.530540486	5.66212856	6.119443039	5.488675083	8.996877192	6.180176604	8.461917775	3.723462625	6.988856361	6.920612464	5.701223854	7.237389109	6.554419887	8.662033486	6.225319436	6.263466364	5.980153828	5.919712587	6.315491383	6.050369268	2.313581219	5.500166422	6.322515529	5.212331757
ANGPTL7	13.14400228	7.578006542	4.659980271	6.330013277	8.391357219	8.518373293	7.274648247	7.640642196	6.352907666	2.627301103	7.632925467	6.78277921	11.27187333	12.94614883	6.504176663	12.53416886	10.97106332	11.85626727	6.686642313	8.560576669	12.90856254	6.745443497	12.13577556	6.623280335	4.560906713	14.31599741	8.295585213	8.03193064	6.412001868	7.310030148	13.75647046	5.407362965	13.3611939	2.011588018	8.203192239	3.443067956	7.628455216	8.170911781	6.032518385	12.08701716	12.80633552	9.707224483	13.13962319	11.34206326	13.16075988	12.82098475	12.64227827	13.66357352	11.58925527
ANHX	2.521279467	2.332115676	3.092424669	2.901229999	4.981313534	2.512746478	2.715392023	3.12002936	2.118261912	3.663003849	4.066576677	3.203959826	4.422585862	4.969389389	3.881095281	3.892308902	2.995502821	4.670985349	2.217124396	3.572294916	3.699430178	3.951693932	3.813217803	2.543388552	2.169679628	2.492821772	5.554376391	3.662640926	1.98568781	2.044926926	3.375588763	4.737456216	3.706118374	4.441689412	3.177413422	3.895011045	3.124820345	4.474502039	2.009027713	5.619852194	2.83223819	2.014845187	2.850714952	3.194811224	3.491420192	2.94716341	2.114543277	4.239701055	4.626480122
ANK1	13.19709699	8.928314517	11.21294778	12.05389816	10.22209649	9.699025529	10.98205118	11.80546095	12.31357084	9.696329301	8.926244907	11.58822931	11.39224654	12.9600777	9.166729211	12.10531647	11.01331927	11.99856617	11.04626961	11.10747837	12.68671811	11.97737453	11.52923064	11.5347773	10.43410792	12.37031782	11.12303146	10.70183149	11.15037165	8.690062904	11.89250197	9.882142029	12.42062212	8.4113915	10.977665	11.25984287	10.37536138	11.05355129	10.55589202	11.60195466	10.89750854	11.84595913	11.64636697	13.35722152	11.64302431	12.58127819	12.40155511	12.50645383	13.11962817
ANK2	12.33288928	11.87997328	12.97348671	13.19940644	12.36346653	11.76572272	12.71605997	13.07537908	12.80210678	13.05046613	12.85727771	12.34642262	12.22398115	11.8274601	12.45818716	11.55232918	12.76088414	11.8898977	13.08386608	11.77346776	12.16613433	12.88230166	10.54159072	12.91710525	12.62695977	11.7027177	12.49897766	12.87365105	12.88072111	13.20377829	12.4024725	11.48528848	12.6804018	6.377108745	10.83481013	12.75837581	12.06841103	12.71754488	12.75274953	12.68671811	12.31216792	12.0755869	11.94616138	11.89553371	12.07627142	11.86212354	11.88922452	12.07972727	11.73105778
ANK3	9.08142236	8.575076081	9.524413302	8.792959657	8.908360262	8.841976127	8.473846793	9.913937822	9.578188026	8.697073492	9.480644091	8.72782951	9.106053071	8.504295517	8.833001178	8.922917169	9.548879016	8.968890026	9.042261122	9.493042497	8.988715287	9.050441121	8.232398201	9.546570714	8.543985027	9.145460782	9.157695534	9.503028192	8.850233267	9.23542214	8.230905547	8.668997206	8.72782951	5.995156311	8.382933154	8.711963745	7.820459502	8.967179568	9.041747709	8.762830498	8.250279095	9.219211541	8.277779551	8.029603079	8.917739617	8.963076002	8.638037838	8.789008992	8.311360775
ANKAR	8.832848888	8.175585659	9.041527811	8.98114768	8.412332807	8.260753657	9.22003649	8.854351372	9.09715839	8.207272012	8.149212007	8.772324615	8.294243961	8.596737102	8.496097233	8.940532404	9.487161024	8.841885525	9.008940678	8.894488325	8.455569765	8.787867738	8.803095412	8.990338465	8.90258375	8.424206121	9.439711644	9.30166275	8.954541577	8.274721872	8.664128746	7.957416362	8.06029585	7.225436864	8.844707911	8.88983777	8.524580789	8.52295701	8.176312742	9.340782929	8.611187473	9.224019883	8.234453032	8.413863578	8.726001092	8.726050003	8.658981321	8.127579362	8.533187142
ANKDD1A	7.086932913	7.065142155	9.198320473	9.261936552	7.058000381	7.379157257	8.766978779	9.640862533	9.5457334	8.423843517	7.211609462	9.299489527	8.218062562	7.023630533	8.276381349	7.625869298	8.124153742	7.736223179	9.55431829	9.334830585	6.640571529	8.44714215	7.128586272	8.513956308	8.569167023	5.490710025	7.96276681	8.526016129	8.439868473	6.457079591	7.782592855	6.71441595	6.132525582	6.658727242	8.875765007	9.974921243	8.997769041	9.002687326	8.450707144	7.816858287	6.284968797	10.23728374	7.245758463	7.863477147	7.959197461	6.231079682	7.293325928	7.528572889	7.31491901
ANKDD1B	2.419491176	5.394736007	3.922887221	6.957359228	4.125315796	5.038152656	6.040122544	5.707717697	2.986128484	2.544303464	5.037020035	4.835940434	5.646712215	3.245346485	3.117268462	1.955312444	2.990869562	2.874651592	5.471840902	3.537957473	3.392447762	5.688938156	6.443431028	5.735439921	6.039065169	3.046115646	6.255501055	5.958882461	6.41535248	2.044926926	3.398256139	4.346154406	3.960227122	3.738353983	5.723671195	4.769119938	4.430088019	7.313572301	3.665930205	3.807494209	3.631348919	3.613386489	6.895647265	3.697114343	1.981693716	4.031580388	2.00068753	4.092740112	4.509190338
ANKEF1	7.619174625	7.850216741	8.170242816	7.93906119	7.722711475	7.843876988	7.560625826	8.002688835	8.243460205	8.088268744	7.593467466	7.948285172	8.103491238	7.479182339	8.064156818	7.455265612	7.695880861	7.534772164	7.886311668	7.947826896	7.424077557	8.178145879	7.961981099	7.75654251	7.631319591	7.61954204	7.437007917	7.461622011	7.542825349	8.048552524	7.257661376	6.86596315	7.488925085	7.108148588	7.544328981	7.858918668	7.259048997	7.570409375	7.896938414	7.696107326	7.83850571	7.869911438	7.592621261	7.745190714	7.634074901	6.809859143	7.510462185	7.962317234	7.292901512
ANKFN1	2.001168151	2.085752477	1.985318484	1.967706197	2.71679197	1.959681417	3.105123576	3.504484354	2.184343713	2.021313312	3.357995076	2.956642884	2.068190623	2.903437891	3.872985834	4.441542482	5.414652506	4.65863965	1.964284475	4.279448378	2.338723947	6.319257865	2.195569663	2.074610652	2.615643498	2.043901158	2.651713159	3.65024243	2.009153665	2.044926926	4.341665706	2.413224578	2.044543536	4.682315441	2.061670913	2.07433524	4.952429742	4.707757685	4.426207358	3.871927984	2.129572576	4.722820395	5.16790618	2.096350355	2.188562243	3.872812251	5.153939454	4.188226615	5.673179361
ANKFY1	7.339102932	7.249336453	7.085500475	7.093490664	7.327871084	7.213402705	7.091587792	7.105593373	7.099426476	7.402943235	6.708885628	6.741667176	7.00202472	7.108625095	6.839915383	6.860726599	6.756611841	7.292101263	6.686975491	6.747086177	6.651299161	7.04246189	6.736551771	6.924965671	7.202584367	7.265636237	6.95767428	6.628437571	6.618638816	7.069386376	6.414933623	6.39151588	6.720111728	6.999327621	6.770927725	6.631425961	6.405662109	6.660695957	6.674381554	6.772627234	7.098873863	6.469181228	6.624198163	6.605684205	6.875021319	6.22956001	6.659591208	6.720808976	6.693153323
[truncated: 18,130 more rows]
[truncated: 24 more columns]
