# Supplementary material for: Quantitative proteomics identified a novel invasion biomarker associated with EMT in pituitary adenomas
Source: Front Endocrinol (Lausanne). 2023 Mar 3;14:1137648. doi: 10.3389/fendo.2023.1137648 (PMC10020714; doi:10.3389/fendo.2023.1137648)
Supplement: Supplementary file 1 [file DataSheet_1.zip › source data/GSE169498_s1.txt]

GSM5207130
GSM5207131
GSM5207132
GSM5207133
GSM5207134
GSM5207135
GSM5207136
GSM5207137
GSM5207138
GSM5207139
GSM5207145
GSM5207146
GSM5207148
GSM5207149
GSM5207152
GSM5207153
GSM5207154
GSM5207158
GSM5207159
GSM5207164
GSM5207165
GSM5207166
GSM5207167
GSM5207168
