# Supplementary material for: Quantitative proteomics identified a novel invasion biomarker associated with EMT in pituitary adenomas
Source: Front Endocrinol (Lausanne). 2023 Mar 3;14:1137648. doi: 10.3389/fendo.2023.1137648 (PMC10020714; doi:10.3389/fendo.2023.1137648)
Supplement: Supplementary file 1 [file DataSheet_1.zip › source data/GSE169498_s2.txt]

GSM5207140
GSM5207141
GSM5207142
GSM5207143
GSM5207144
GSM5207147
GSM5207150
GSM5207151
GSM5207155
GSM5207156
GSM5207157
GSM5207160
GSM5207161
GSM5207162
GSM5207163
GSM5207169
GSM5207170
GSM5207171
GSM5207172
GSM5207173
GSM5207174
GSM5207175
GSM5207176
GSM5207177
GSM5207178
GSM5207179
GSM5207180
GSM5207181
GSM5207182
GSM5207183
GSM5207184
GSM5207185
GSM5207186
GSM5207187
GSM5207188
GSM5207189
GSM5207190
GSM5207191
GSM5207192
GSM5207193
GSM5207194
GSM5207195
GSM5207196
GSM5207197
GSM5207198
GSM5207199
GSM5207200
GSM5207201
GSM5207202
