# Supplementary material for: Quantitative proteomics identified a novel invasion biomarker associated with EMT in pituitary adenomas
Source: Front Endocrinol (Lausanne). 2023 Mar 3;14:1137648. doi: 10.3389/fendo.2023.1137648 (PMC10020714; doi:10.3389/fendo.2023.1137648)
Supplement: Supplementary file 1 [file DataSheet_1.zip › source data/RankEMT.xls]

�����	PG.Genes	PG.ProteinDescriptions	B_VS_A_Ratio	B_VS_A_Pvalue	Mean_B	Mean_A	LYBrainA1.raw.PG.Quantity	LYBrainA2.raw.PG.Quantity	LYBrainA3.raw.PG.Quantity	LYBrainA4.raw.PG.Quantity	LYBrainA5.raw.PG.Quantity	LYBrainA6.raw.PG.Quantity	LYBrainA7.raw.PG.Quantity	LYBrainA8.raw.PG.Quantity	LYBrainA10.raw.PG.Quantity	LYBrainB1.raw.PG.Quantity	LYBrainB2.raw.PG.Quantity	LYBrainB3.raw.PG.Quantity	LYBrainB4.raw.PG.Quantity	LYBrainB5.raw.PG.Quantity	LYBrainB6.raw.PG.Quantity	LYBrainB7.raw.PG.Quantity	LYBrainB8.raw.PG.Quantity	LYBrainB9.raw.PG.Quantity	LYBrainB10.raw.PG.Quantity
20	FLOT1	Flotillin-1	2.4493	0.00207	273990.557	111862.9405	89225.46875	140356.7969	132848.9063	87852.36719	161167.4375	144252.8281	114874.4531	85293.90625	50894.30078	336654.8438	229683.75	150759.375	308897.1563	283896.75	450116.4688	477276.875	166355.5938	125593.5234	210671.2344
20	FLOT2	Flotillin-2	2.3833	0.00184	185741.3438	77935.78906	66449.99219	95493.49219	88175.32813	62804.22656	122017.7188	112650.125	39440.41406	67356.52344	47034.28125	236855.2031	170429.5938	97468.95313	212789.8438	200495.9688	296939.125	307223.6563	112604.2344	84933.95313	137672.9063
16	CD36	Platelet glycoprotein 4	4.43	0.02774	158393.9662	35755.15735	24398.25087	22453.43555	4415.043457	34801.58984	69136.10938	29576.15123	18631.23814	99876.77344	18507.82422	271279.0938	203661.5625	1640.710449	33225.25	109396.778	439256.3125	314482.7813	149893.2969	10101.88477	51001.99219
13	PPP2CB	Serine/threonine-protein phosphatase 2A catalytic subunit beta isoform	2.2978	0.01093	42766.65419	18612.23611	19009.29492	16394.54297	20985.69727	15936.88867	16461.88477	20293.61328	19867.36328	15290.25391	23270.58594	82728.5625	17205.95117	27519.5625	28196.57422	55784.34766	82129.29688	50540.76459	28756.06445	27914.59766	26890.82031
13	PTPN12	Tyrosine-protein phosphatase non-receptor type 12	3.5194	0.0014	17271.73665	4907.535329	2582.128418	3341.998779	7951.176876	12501.78613	2078.86792	11165.85153	673.3432007	948.7197876	2923.945313	21327.4375	16620.88086	11178.59269	6034.452148	18519.93577	27546.88407	31876.88891	21382.8673	12043.08984	6186.337402
12	CA2	Carbonic anhydrase 2	8.1055	0.02914	6028550.269	743762.8038	423191.25	1046418.688	406382.5313	591016.375	1519786	999553.6875	203398.0781	1217044.5	287074.125	7629336	2161900	776413.0625	1162968	9643376	10833139	20888106	4567479.5	500438.875	2122346.25
11	COL4A1	Collagen alpha-1(IV) chain	2.2671	0.0468	23448.9095	10343.1648	14179.14287	16123.19434	7544.844727	14001.11719	3715.534668	10738.40039	4852.908203	15782.97852	6150.362305	27494.10038	1982.423584	17473.9999	15328.23438	22931.77127	43969.67992	57939.31029	31884.05864	2481.908691	13003.60791
11	NRP1	Neuropilin-1	4.8835	0.01724	54696.0605	11200.20354	12557.03228	18446.50195	8051.641602	26295.21094	5617.936035	4850.407715	2300.313232	16183.43457	6499.353516	75989.03906	20664.375	14726.53282	49855.99927	42983.50391	91517.9375	168416.3594	24144.43811	22720.22852	35942.19141
10	MCM5	DNA replication licensing factor MCM5	12.621	0.03956	8400091.672	665541.5764	479377.7188	1238617.5	437948.0625	322090.6875	1012039.438	894949.25	281033.6563	711309.0625	612508.8125	8638067	1288735.5	426889.2813	375116.6875	8765351	18290260	32763424	6619403.5	1501935.25	5331734.5
9	CD82	CD82 antigen	3.3296	0.02454	33313.26372	10005.0899	9881.084961	9855.925781	8400.805313	8192.045898	14409.19043	10407.78067	5829.202637	13024.72559	10045.04785	49011.84766	27082.35547	28765.24805	15118.24512	17075.26	32989.03516	104020.8125	32613.16797	12238.89085	14217.77441
9	SLC2A1	Solute carrier family 2, facilitated glucose transporter member 1	5.2036	0.04645	535937.8734	102994.2487	43231.31641	134253.0156	58802.24609	70337.30469	279613.3125	110733.6484	38919.42578	144023.8906	47034.07813	795912.9375	207940.7813	66751.25	127162.1797	602062.625	843712.5	2009864.25	368429.9375	84320.30469	253221.9688
8	CLDN4	Claudin-4	2.3149	0.01042	34290.20434	14812.98024	22339.84766	13597.07324	12739.4248	6789.383789	18913.445	23065.55273	7714.777832	15545.2962	12612.02091	38012.41016	33248.58203	11382.79785	75403.25	31704.76114	41956.0625	49952.81641	29165.60938	14875.97266	17199.78125
8	CXADR	Coxsackievirus and adenovirus receptor	2.2705	0.00579	49248.83117	21690.90941	33919.68359	33808.0625	18533.88086	10945.26074	19938.67927	3889.034912	22062.73242	27388.95658	24731.8938	35079.14917	38818.17969	43764.59375	112745.5	37658.50242	50747.42578	42822.78125	60953.5	40839.57031	29059.10938
8	FAM3C	Protein FAM3C	2.3023	0.00099	94182.07305	40908.02062	34219.8125	101229.8047	42608.83594	26568.71875	35071.13281	31202.15234	34723.58203	36126.44531	26421.70117	80407.90625	121215.4922	50745.10156	143149.5781	68519.00781	111411.7656	127327.9219	119867.0313	53067.19922	66109.72656
8	ITGB3	Integrin beta-3	3.2354	0.03154	198829.1704	61453.69141	15465.23047	42553.16406	19962.98047	44786.41797	195685.9375	12044.51465	10652.89551	155726.3438	56205.73828	496658.9375	303723.5625	10890.21582	65285.37891	149338.4063	389160.625	302614.5625	141540.6875	42576.50781	86502.82031
8	PRKCI	Protein kinase C iota type	2.2815	0.02513	14852.31082	6509.894721	4251.805664	7136.445801	12740.31934	2111.189697	4035.753418	5932.432617	4342.365234	13069.49317	4969.247559	9269.702148	3103.040283	6429.242676	26301.54568	16638.06258	22448.48355	29593.62346	20838.29752	7747.891113	6153.219238
7	JAK1	Tyrosine-protein kinase JAK1	2.2711	0.01757	19733.26131	8688.818162	2659.315918	8701.380859	4386.826172	4425.446777	9266.274414	19798.72577	20912.01563	5010.698242	3038.679688	12131.42871	18722.41382	9153.422852	21279.12377	20810.01389	31358.35402	38479.5459	30145.75496	8862.993164	6389.562012
7	LAMC2	Laminin subunit gamma-2	2.9984	0.00617	74923.52105	24988.03451	19537.91602	21332.92578	77898.65625	19810.66992	13067.55273	18166.82031	30995.60156	11899.24121	12182.92676	72667.57813	68821.36719	45209.70313	45805.31754	139226.2344	162742.5156	83045.46909	43581.64063	31229.16602	56906.21875
7	S100A4	Protein S100-A4	3.113	0.02675	1048832.555	336920.5252	154817.5	506179.7813	176119.5938	393766.0625	572146.9375	332784.4688	115346.2734	577636.9375	203487.1719	2264991	500798.875	198248.8906	379921.6875	1749082.5	2515714.75	659359.5625	1152086.625	268722.9063	799398.75
6	CDC16	Cell division cycle protein 16 homolog	3.0974	0.00318	19869.99295	6415.040582	10822.47266	4753.891113	7180.236816	5120.322754	3628.341309	4203.330078	8862.317383	7565.009766	5599.443359	44961.16406	16421.39587	9556.748047	24615.8995	16974.28554	23034.74261	21755.30107	23110.12472	7608.280762	10661.9873
6	CDH1	Cadherin-1	3.8915	0.00085	129664.1485	33320.21115	28329.73828	50323.90625	48883.32031	27334.86523	30744.36328	19065.36328	30487.09766	36468.78906	28244.45703	114633.2266	86311.10156	130029.7031	231365.2188	12525.54004	191666.5625	116475.6875	192363.2656	93319.74219	127951.4375
6	CDK6	Cyclin-dependent kinase 6	2.5058	0.007	19118.66246	7629.822868	6088.546387	3569.649414	10371.47573	9891.358349	11549.98736	10505.70094	10548.75074	1479.638062	4663.298828	18647.5381	14964.83803	15688.95898	25673.28081	17214.36611	45163.83594	15193.96484	20262.50977	9847.869141	8529.462891
5	CLDN3	Claudin-3	2.1663	0.03084	48399.90086	22342.01287	18794.71484	25616.85938	20283.0625	11086.28809	20201.18341	49823.04024	9922.15918	16597.12798	28753.68024	58155.89453	30970.99219	19218.69727	123820.6719	53243.01112	44763.02276	69625.44154	29358.15625	21057.50781	33785.61328
5	ITGA3	Integrin alpha-3	2.8856	0.00955	223328.4906	77393.53038	87023.60156	65896.91406	58231.54688	101834.0703	101425.5	79397.54688	41044.84375	92836.625	68851.125	67267.46875	310782.8125	138200.1563	536023.5625	100560.2188	277489.6875	255628.625	288876.8438	120683.2344	137772.2969
4	BAG3	BAG family molecular chaperone regulator 3	2.3012	0.03828	30800.55564	13384.59855	8039.934082	12171.04883	9912.09082	12642.19531	4868.126953	45813.84375	10949.95605	12599.29102	3464.900146	32831.47656	9460.058594	24976.72461	84462.32031	28322.53132	32017.33984	33097.59344	25644.89063	16950.2793	20242.3418
4	DSP	Desmoplakin	2.2846	0.00481	188447.8805	82487.56988	29463.78516	160277.3281	69272	85829.90625	64967.15625	51601.73047	73346.85938	146861.9688	60767.39453	189448.0469	238829.0938	79452.38281	75540.40625	164049.9375	235795.9219	300206.2188	334695.1563	137999.2188	128462.4219
4	GSTP1	Glutathione S-transferase P	0.31332	0.00406	1535623.788	4901198.042	6999297	1910876.875	3872273.25	4190318	4625168.5	8681700	2388543	2927479.75	8515126	362214.5	2401706.5	1347306.25	2188145	1424886.75	876216.9375	1122026.625	4113444.75	870245.8125	650044.75
4	IKBKB	Inhibitor of nuclear factor kappa-B kinase subunit beta	5.3034	0.00001	22702.03488	4280.652739	2306.904541	1934.308716	5270.888672	3132.471924	2597.154053	10548.88723	2611.900879	2840.028076	7283.330566	22780.57622	18507.07184	14178.05859	26803.53721	16704.03685	26443.35284	30359.7938	19151.57474	15691.00684	36401.33984
4	KRT5	Keratin, type II cytoskeletal 5	2.3183	0.01122	104042.0764	44879.09961	61468.59375	49579.96484	37168.56641	35605.53906	61652.86328	32266.15039	18922.2207	76860.82031	30387.17773	175263.0625	41976.9375	72022.15625	48956.52734	111683.9453	200214.3438	100285.9063	112705.5703	26510.62695	150801.6875
4	KRT7	Keratin, type II cytoskeletal 7	9.3929	0.03605	369875.8098	39378.09353	154739.3603	43637.64844	31971	24397.80664	14900.34668	10987.10938	22713.44336	38285.125	12771.00195	484920.3125	217368.3281	211961.6563	1456265.875	355360.3125	98537.26563	65343.51172	46532.22656	607484.875	154983.7344
4	SDHB	Succinate dehydrogenase [ubiquinone] iron-sulfur subunit, mitochondrial	0.42772	0.03934	411922.2813	963055.9063	523711.0625	320291.5625	416334.0938	589957.875	1755208.125	2150656.5	431121.5625	1185575.625	1294646.75	262043.7188	874777.9375	387306.5625	217398.4375	385219.6563	213335.9688	337248.5313	590907.8125	463581.3438	387402.8438
4	SOD2	Superoxide dismutase [Mn], mitochondrial	0.3015	0.02374	127517.4531	422936.7335	296299.125	129677.3672	136729.3281	214150.375	873152.0625	913981	135344.8438	453338.75	653757.75	121948.1172	225648.5469	98777.6875	178833.9219	133227.4688	75895.1875	152819.7813	104305.0625	96621.21094	87097.54688
4	VDAC1	Voltage-dependent anion-selective channel protein 1	0.12265	0.00481	203747.634	1661189.774	729283.875	373921.5313	326567.75	1549675.875	2462776.75	3240709.75	856772.6875	2677007.75	2733992	273536.1563	290491.75	185250.7188	135097.8594	261046.5938	63693.66797	100080.7188	190537.4375	266579.9375	271161.5
3	FASN	Fatty acid synthase	4.0065	0.00381	126507.557	31575.64063	74751.85156	43008.36719	55583.59766	14660.74609	18510.00391	24268.13867	15989.48047	21452.36133	15956.21875	231252.0469	107911.4844	188420.75	276187.4063	43828.60938	103432.1484	63129.28125	70247.82813	87767.10938	92898.90625
3	MMP9	Matrix metalloproteinase-9	4.1977	0.04043	72537.26296	17280.10273	12362.81415	10096.02051	2373.221924	7070.901367	63973.26563	18968.06334	11277.72165	21140.60742	8258.308594	180470.0781	57595.17969	3429.515381	8594.96875	200312.9688	106792.5938	43274.51953	96581.60938	5077.168945	23244.02734
3	SLC25A6	ADP/ATP translocase 3	0.44334	0.03746	3152905.631	7111756.667	4002704	2359380.5	3483589.25	3742076.75	16494439	10960232	5155761.5	8890248	8917379	1881478.875	6907128	2925735	428694.4375	2397180	1804014.25	1910254.75	6416134.5	4191991.75	2666444.75
3	YBX1	Nuclease-sensitive element-binding protein 1	2.2544	0.02795	79812.01484	35402.49718	26935.25391	59014.03125	18593.40039	48407.6875	35180.98438	39567.91797	22015.77539	37827.11719	31080.30664	72765.89063	27595.62695	52019.53906	122837.1719	24806.40234	183444.4844	136975.375	28090.92383	63804.98438	85779.75
2	ACTA2	Actin, aortic smooth muscle	3.1584	0.04779	3717624.625	1177048.139	894724.1875	1469461.5	1069793.375	1850273.125	894539.125	1055443.375	1762632.5	969023.5625	627542.5	11819467	923566.0625	3758359.5	1604204	1230362.75	4692639.5	4833262.5	6522569	926732.875	865083.0625
1	HMOX1	Heme oxygenase 1	2.2479	0.00163	25653.39496	11412.11861	12760.15997	14786.875	2104.094238	7524.410156	13093.73242	14703.08008	9116.540801	24555.0625	4065.112305	26549.51172	22523.51087	9932.267578	30816.90625	17916.73582	31267.94477	26826.19219	26062.1363	18880.92773	45757.81641
1	MAP2K1	Dual specificity mitogen-activated protein kinase kinase 1	2.0531	0.00282	217584.4813	105977.1424	153588.6094	113362.3281	100625.0703	93895.875	86080.44531	71816.42969	123495.8125	90443.00781	120486.7031	254307.9063	285198.9375	250117.7656	71029.40625	129608.1719	182072.9688	195505.3281	390990.5313	226960.0625	190053.7344
1	NDRG1	Protein NDRG1	0.27074	0.00059	33789.26357	124803.3572	223493.4531	115953.3984	65266.99609	143539.2031	111887.3281	140443.8438	80730.17969	65772.48438	176143.3281	10843.87012	28413.14648	27227.65234	66943.53906	96817.1875	25263.92969	29931.41016	25266.97656	11177.75977	16007.16406
0	IDH1	Isocitrate dehydrogenase [NADP] cytoplasmic	0.11329	0.00137	462643.275	4083820.5	5280682	2260358	4418272	2240762	3080738.25	3679788.5	8798866	1375866.25	5619051.5	381750.5938	506324.1563	472871.7188	911330.875	262884.625	429151.7188	375022.875	612203.8125	379678.0313	295214.3438
0	MECP2	Methyl-CpG-binding protein 2	0.40939	0.00129	49862.00557	121797.145	102310.1563	112087.2656	127643.1719	225982.3906	109967.1094	73110.5	83052.32031	103562.8281	158458.5625	44601.38672	34260.73828	43400.33594	94014.89844	69828.79688	37395.5	41667.54297	16064.00098	55738.21484	61648.64063
0	NES	Nestin	3.1168	0.03669	165537.1601	53110.54808	74802.91199	56071.6875	197709.8438	70872.14844	21664.66797	3215.648926	2975.4646	37141.5	13541.05957	79030.07031	417735.8125	362030.6563	24038.17188	85723.21094	202671.9485	173477.4368	215275.6968	3994.8396	91393.75781
0	STAT3	Signal transducer and activator of transcription 3	2.5088	0.00404	34865.95124	13897.3659	10009.07617	29245.69922	12872.2666	15691.9541	11594.5791	14267.79212	9615.956055	11128.58008	10650.38965	58402.91406	34032.47266	44311.98047	12746.69141	24523.25586	9558.972656	40660.40301	20543.13867	50658.64063	53221.04297
0	TIMP1	Metalloproteinase inhibitor 1	0.49766	0.04126	322041.0922	647110.9201	598505.5	497434.625	1615692.5	387281.25	540060.125	356289.5625	845349.625	420143.7813	563241.3125	129569.8594	432862.6875	422651.5313	555828.1875	527579.75	321382.3125	175020.7344	212902.1719	163450.8438	279162.8438
