# Supplementary material for: Quantitative proteomics identified a novel invasion biomarker associated with EMT in pituitary adenomas
Source: Front Endocrinol (Lausanne). 2023 Mar 3;14:1137648. doi: 10.3389/fendo.2023.1137648 (PMC10020714; doi:10.3389/fendo.2023.1137648)
Supplement: Supplementary file 1 [file DataSheet_1.zip › source data/corrPlot.R]

#install.packages("corrplot")

library(corrplot)
setwd("E:\\²Ù×÷´úÂë\\08.corrplot")      #ÉèÖÃ¹¤×÷Ä¿Â¼
rt=read.table("corInput.txt",sep="\t",header=T,row.names=1,check.names=F)
rt=t(rt)
M=cor(rt)
res1=cor.mtest(rt, conf.level = .95)
pdf(file="corpot.pdf", width=7, height=7)
corrplot(M,
         type = "upper",       #Í¼ÐÎÕ¹Ê¾ÔÚÓÒÉÏ·½
         method = "circle",    #Í¼ÐÎÒÔÔ²È¦µÄÐÎÊ½Õ¹Ê¾
         col=colorRampPalette(c('blue', 'white', 'red'),alpha = TRUE)(100), tl.pos="lt",   #ÑÕÉ«µÄÉèÖÃ
         p.mat=res1$p, insig="label_sig", sig.level = c(.001, .01, .05), pch.cex = 0.85)   #¼ÓÉÏÏÔÖøÐÔ±ê¼Ç
corrplot(M, type="lower", add=TRUE, method="number",col=colorRampPalette(c('blue', 'white', 'red'), alpha = TRUE)(100), tl.pos = "n", cl.pos="n", diag=FALSE, number.cex = 0.6) 
dev.off()

pdf("correlation.pdf",height=8,width=8)         #±£´æÍ¼Æ¬µÄÎÄ¼þÃû³Æ
corrplot(corr=cor(rt),
         method = "circle",
         order = "hclust",
         number.cex = 1,
         type = "upper",
         col=colorRampPalette(c("green", "white", "red"))(50),
         )
dev.off()
