# Supplementary material for: Quantitative proteomics identified a novel invasion biomarker associated with EMT in pituitary adenomas
Source: Front Endocrinol (Lausanne). 2023 Mar 3;14:1137648. doi: 10.3389/fendo.2023.1137648 (PMC10020714; doi:10.3389/fendo.2023.1137648)
Supplement: Supplementary file 1 [file DataSheet_1.zip › source data/rank.csv]

Top 20 in network string_interactions_short.tsv ranked by MCC method
Rank	Name	Score
1	CDH1	142.0
2	MMP9	122.0
3	STAT3	94.0
4	TIMP1	74.0
5	S100A4	48.0
5	SOD2	48.0
7	HMOX1	42.0
8	ACTA2	32.0
8	ITGB3	32.0
8	IKBKB	32.0
11	DSP	30.0
11	CLDN4	30.0
13	KRT5	26.0
14	CLDN3	24.0
15	SLC2A1	23.0
16	COL4A1	18.0
16	MAP2K1	18.0
18	ITGA3	15.0
19	LAMC2	14.0
20	IDH1	12.0
