# Supplementary material for: Quantitative proteomics identified a novel invasion biomarker associated with EMT in pituitary adenomas
Source: Front Endocrinol (Lausanne). 2023 Mar 3;14:1137648. doi: 10.3389/fendo.2023.1137648 (PMC10020714; doi:10.3389/fendo.2023.1137648)
Supplement: Supplementary file 1 [file DataSheet_1.zip › source data/string_interactions_short.tsv]

#node1	node2	node1_string_id	node2_string_id	neighborhood_on_chromosome	gene_fusion	phylogenetic_cooccurrence	homology	coexpression	experimentally_determined_interaction	database_annotated	automated_textmining	combined_score
ACTA2	TIMP1	9606.ENSP00000402373	9606.ENSP00000218388	0	0	0	0	0.064	0	0	0.684	0.692
ACTA2	CDH1	9606.ENSP00000402373	9606.ENSP00000261769	0	0	0	0	0	0	0	0.714	0.714
ACTA2	NES	9606.ENSP00000402373	9606.ENSP00000357206	0	0	0	0	0.062	0	0	0.432	0.445
ACTA2	S100A4	9606.ENSP00000402373	9606.ENSP00000357705	0	0	0	0	0.063	0	0	0.485	0.497
ACTA2	MMP9	9606.ENSP00000402373	9606.ENSP00000361405	0	0	0	0	0	0	0	0.574	0.574
ACTA2	COL4A1	9606.ENSP00000402373	9606.ENSP00000364979	0	0	0	0	0.155	0	0	0.417	0.487
BAG3	VDAC1	9606.ENSP00000358081	9606.ENSP00000265333	0	0	0	0	0	0.292	0	0.192	0.404
CA2	CDH1	9606.ENSP00000285379	9606.ENSP00000261769	0	0	0	0	0.062	0.058	0.900	0.194	0.919
CA2	MMP9	9606.ENSP00000285379	9606.ENSP00000361405	0	0	0	0	0	0	0	0.469	0.469
CD36	FASN	9606.ENSP00000399421	9606.ENSP00000304592	0	0	0	0	0	0	0	0.524	0.524
CD36	ITGB3	9606.ENSP00000399421	9606.ENSP00000452786	0	0	0	0	0.062	0.270	0.500	0.328	0.739
CD82	ITGA3	9606.ENSP00000227155	9606.ENSP00000007722	0	0	0	0	0	0.263	0	0.364	0.512
CD82	TIMP1	9606.ENSP00000227155	9606.ENSP00000218388	0	0	0	0	0	0.305	0	0.240	0.449
CD82	NDRG1	9606.ENSP00000227155	9606.ENSP00000404854	0	0	0	0	0.062	0.056	0	0.411	0.434
CD82	FLOT1	9606.ENSP00000227155	9606.ENSP00000365569	0	0	0	0	0.062	0	0	0.446	0.458
CD82	CDH1	9606.ENSP00000227155	9606.ENSP00000261769	0	0	0	0	0	0.056	0	0.779	0.782
CDC16	MCM5	9606.ENSP00000353549	9606.ENSP00000216122	0	0	0	0	0.202	0	0	0.347	0.457
CDC16	CDK6	9606.ENSP00000353549	9606.ENSP00000265734	0	0	0	0	0.065	0.244	0	0.363	0.510
CDH1	ITGA3	9606.ENSP00000261769	9606.ENSP00000007722	0	0	0	0	0.062	0.225	0	0.358	0.493
CDH1	TIMP1	9606.ENSP00000261769	9606.ENSP00000218388	0	0	0	0	0	0	0	0.557	0.557
CDH1	KRT5	9606.ENSP00000261769	9606.ENSP00000252242	0	0	0	0	0.083	0.056	0	0.681	0.699
CDH1	SLC2A1	9606.ENSP00000261769	9606.ENSP00000416293	0	0	0	0	0	0.056	0	0.391	0.400
CDH1	IKBKB	9606.ENSP00000261769	9606.ENSP00000430684	0	0	0	0	0	0.057	0	0.391	0.401
CDH1	YBX1	9606.ENSP00000261769	9606.ENSP00000361626	0	0	0	0	0	0	0	0.403	0.403
CDH1	ITGB3	9606.ENSP00000261769	9606.ENSP00000452786	0	0	0	0	0.062	0.062	0	0.430	0.454
CDH1	NES	9606.ENSP00000261769	9606.ENSP00000357206	0	0	0	0	0	0	0	0.515	0.515
CDH1	GSTP1	9606.ENSP00000261769	9606.ENSP00000381607	0	0	0	0	0	0	0	0.518	0.518
CDH1	CDK6	9606.ENSP00000261769	9606.ENSP00000265734	0	0	0	0	0	0.079	0	0.517	0.536
CDH1	MAP2K1	9606.ENSP00000261769	9606.ENSP00000302486	0	0	0	0	0	0.129	0	0.521	0.564
CDH1	KRT7	9606.ENSP00000261769	9606.ENSP00000329243	0	0	0	0	0.097	0.056	0	0.666	0.690
CDH1	S100A4	9606.ENSP00000261769	9606.ENSP00000357705	0	0	0	0	0.109	0	0	0.682	0.704
CDH1	STAT3	9606.ENSP00000261769	9606.ENSP00000264657	0	0	0	0	0	0	0	0.718	0.718
CDH1	CLDN3	9606.ENSP00000261769	9606.ENSP00000378577	0	0	0	0	0.298	0	0	0.652	0.745
CDH1	DSP	9606.ENSP00000261769	9606.ENSP00000369129	0	0	0	0	0.255	0.057	0	0.704	0.774
CDH1	CLDN4	9606.ENSP00000261769	9606.ENSP00000409544	0	0	0	0	0.373	0	0	0.668	0.783
CDH1	NDRG1	9606.ENSP00000261769	9606.ENSP00000404854	0	0	0	0	0.062	0.649	0	0.543	0.836
CDH1	FLOT2	9606.ENSP00000261769	9606.ENSP00000378368	0	0	0	0	0	0	0.900	0.257	0.922
CDH1	FLOT1	9606.ENSP00000261769	9606.ENSP00000365569	0	0	0	0	0	0.097	0.900	0.260	0.927
CDH1	PRKCI	9606.ENSP00000261769	9606.ENSP00000295797	0	0	0	0	0.049	0.057	0.900	0.337	0.932
CDH1	LAMC2	9606.ENSP00000261769	9606.ENSP00000264144	0	0	0	0	0.108	0	0.900	0.336	0.935
CDH1	MMP9	9606.ENSP00000261769	9606.ENSP00000361405	0	0	0	0	0	0.058	0.900	0.835	0.983
CDK6	MCM5	9606.ENSP00000265734	9606.ENSP00000216122	0	0	0	0	0.268	0.143	0	0.422	0.606
CDK6	STAT3	9606.ENSP00000265734	9606.ENSP00000264657	0	0	0	0	0.062	0.182	0	0.716	0.764
CDK6	IDH1	9606.ENSP00000265734	9606.ENSP00000390265	0	0	0	0	0.062	0	0	0.402	0.415
CDK6	MMP9	9606.ENSP00000265734	9606.ENSP00000361405	0	0	0	0	0.063	0	0	0.456	0.469
CLDN3	KRT5	9606.ENSP00000378577	9606.ENSP00000252242	0	0	0	0	0.062	0	0	0.465	0.477
CLDN3	DSP	9606.ENSP00000378577	9606.ENSP00000369129	0	0	0	0	0.213	0	0	0.277	0.408
CLDN3	CLDN4	9606.ENSP00000378577	9606.ENSP00000409544	0	0	0	0.973	0.349	0	0.600	0.917	0.735
CLDN4	KRT5	9606.ENSP00000409544	9606.ENSP00000252242	0	0	0	0	0.062	0	0	0.470	0.482
CLDN4	KRT7	9606.ENSP00000409544	9606.ENSP00000329243	0	0	0	0	0.160	0	0	0.381	0.458
CLDN4	DSP	9606.ENSP00000409544	9606.ENSP00000369129	0	0	0	0	0.191	0	0	0.324	0.430
COL4A1	ITGA3	9606.ENSP00000364979	9606.ENSP00000007722	0	0	0	0	0.109	0	0.600	0.427	0.778
COL4A1	TIMP1	9606.ENSP00000364979	9606.ENSP00000218388	0	0	0	0	0.099	0	0	0.458	0.490
COL4A1	LAMC2	9606.ENSP00000364979	9606.ENSP00000264144	0	0	0	0	0.066	0.102	0	0.496	0.540
COL4A1	MMP9	9606.ENSP00000364979	9606.ENSP00000361405	0	0	0	0	0	0.442	0	0.407	0.655
COL4A1	ITGB3	9606.ENSP00000364979	9606.ENSP00000452786	0	0	0	0	0.091	0.123	0.900	0.409	0.946
DSP	KRT5	9606.ENSP00000369129	9606.ENSP00000252242	0	0	0	0	0.085	0.381	0	0.388	0.623
DSP	KRT7	9606.ENSP00000369129	9606.ENSP00000329243	0	0	0	0	0.154	0.187	0	0.302	0.478
FASN	IDH1	9606.ENSP00000304592	9606.ENSP00000390265	0	0	0	0	0	0	0	0.419	0.419
FASN	NDRG1	9606.ENSP00000304592	9606.ENSP00000404854	0	0	0	0	0	0.302	0	0.342	0.522
FASN	SLC2A1	9606.ENSP00000304592	9606.ENSP00000416293	0	0	0	0	0.078	0	0	0.551	0.569
FLOT1	MAP2K1	9606.ENSP00000365569	9606.ENSP00000302486	0	0	0	0	0	0	0	0.421	0.421
FLOT1	FLOT2	9606.ENSP00000365569	9606.ENSP00000378368	0	0	0.448	0.929	0.266	0.905	0.900	0.985	0.993
GSTP1	HMOX1	9606.ENSP00000381607	9606.ENSP00000216117	0	0	0	0	0	0	0	0.556	0.556
GSTP1	STAT3	9606.ENSP00000381607	9606.ENSP00000264657	0	0	0	0	0	0	0	0.567	0.567
GSTP1	SOD2	9606.ENSP00000381607	9606.ENSP00000446252	0	0	0	0	0.065	0	0	0.575	0.586
HMOX1	SLC2A1	9606.ENSP00000216117	9606.ENSP00000416293	0	0	0	0	0	0	0	0.406	0.406
HMOX1	IKBKB	9606.ENSP00000216117	9606.ENSP00000430684	0	0	0	0	0	0.056	0	0.414	0.423
HMOX1	TIMP1	9606.ENSP00000216117	9606.ENSP00000218388	0	0	0	0	0.090	0	0	0.450	0.478
HMOX1	MMP9	9606.ENSP00000216117	9606.ENSP00000361405	0	0	0	0	0.088	0	0	0.619	0.637
HMOX1	STAT3	9606.ENSP00000216117	9606.ENSP00000264657	0	0	0	0	0	0	0	0.714	0.714
HMOX1	SOD2	9606.ENSP00000216117	9606.ENSP00000446252	0.071	0	0	0	0.064	0	0	0.722	0.737
IDH1	ITGA3	9606.ENSP00000390265	9606.ENSP00000007722	0	0	0	0	0	0	0	0.541	0.541
IDH1	MAP2K1	9606.ENSP00000390265	9606.ENSP00000302486	0	0	0	0	0.062	0	0	0.391	0.404
IDH1	NES	9606.ENSP00000390265	9606.ENSP00000357206	0	0	0	0	0	0	0	0.464	0.463
IDH1	SDHB	9606.ENSP00000390265	9606.ENSP00000364649	0.126	0	0	0	0.182	0.216	0	0.602	0.747
IDH1	SLC2A1	9606.ENSP00000390265	9606.ENSP00000416293	0	0	0	0	0.062	0	0	0.434	0.447
IDH1	SOD2	9606.ENSP00000390265	9606.ENSP00000446252	0.076	0	0	0	0.066	0.145	0	0.345	0.452
IKBKB	STAT3	9606.ENSP00000430684	9606.ENSP00000264657	0	0	0	0	0.065	0.345	0	0.604	0.737
IKBKB	PRKCI	9606.ENSP00000430684	9606.ENSP00000295797	0	0	0	0.570	0	0.270	0.900	0.069	0.924
IKBKB	MMP9	9606.ENSP00000430684	9606.ENSP00000361405	0	0	0	0	0	0	0	0.508	0.508
IKBKB	SOD2	9606.ENSP00000430684	9606.ENSP00000446252	0	0	0	0	0	0	0	0.412	0.412
ITGA3	LAMC2	9606.ENSP00000007722	9606.ENSP00000264144	0	0	0	0	0.141	0.153	0.900	0.459	0.955
ITGA3	ITGB3	9606.ENSP00000007722	9606.ENSP00000452786	0	0	0	0	0.063	0.368	0.900	0.769	0.984
ITGB3	TIMP1	9606.ENSP00000452786	9606.ENSP00000218388	0	0	0	0	0.097	0	0	0.387	0.423
ITGB3	LAMC2	9606.ENSP00000452786	9606.ENSP00000264144	0	0	0	0	0.062	0.130	0.600	0.178	0.696
ITGB3	NRP1	9606.ENSP00000452786	9606.ENSP00000265371	0	0	0	0	0.085	0	0	0.444	0.470
ITGB3	MAP2K1	9606.ENSP00000452786	9606.ENSP00000302486	0	0	0	0	0	0	0.600	0.191	0.662
ITGB3	MMP9	9606.ENSP00000452786	9606.ENSP00000361405	0	0	0	0	0.065	0.069	0	0.477	0.505
JAK1	STAT3	9606.ENSP00000343204	9606.ENSP00000264657	0	0	0	0	0.097	0.887	0.900	0.988	0.999
JAK1	MAP2K1	9606.ENSP00000343204	9606.ENSP00000302486	0	0	0	0.593	0.063	0.178	0.900	0.465	0.931
KRT5	LAMC2	9606.ENSP00000252242	9606.ENSP00000264144	0	0	0	0	0.113	0	0	0.405	0.449
MAP2K1	PPP2CB	9606.ENSP00000302486	9606.ENSP00000221138	0	0	0	0	0.063	0.168	0.800	0.116	0.843
MAP2K1	STAT3	9606.ENSP00000302486	9606.ENSP00000264657	0	0	0	0	0	0	0.900	0.671	0.965
MAP2K1	MMP9	9606.ENSP00000302486	9606.ENSP00000361405	0	0	0	0	0	0	0	0.526	0.526
MCM5	YBX1	9606.ENSP00000216122	9606.ENSP00000361626	0	0	0	0	0.129	0.486	0	0.083	0.554
MECP2	YBX1	9606.ENSP00000395535	9606.ENSP00000361626	0	0	0	0	0	0.486	0	0.986	0.993
MMP9	TIMP1	9606.ENSP00000361405	9606.ENSP00000218388	0	0	0	0	0.063	0.522	0.800	0.990	0.999
MMP9	STAT3	9606.ENSP00000361405	9606.ENSP00000264657	0	0	0	0	0	0	0.900	0.746	0.973
MMP9	S100A4	9606.ENSP00000361405	9606.ENSP00000357705	0	0	0	0	0.088	0	0	0.573	0.594
MMP9	SOD2	9606.ENSP00000361405	9606.ENSP00000446252	0	0	0	0	0.069	0	0	0.395	0.413
NES	STAT3	9606.ENSP00000357206	9606.ENSP00000264657	0	0	0	0	0	0	0	0.532	0.532
NRP1	SLC2A1	9606.ENSP00000265371	9606.ENSP00000416293	0	0	0	0	0	0	0	0.646	0.646
PPP2CB	PRKCI	9606.ENSP00000221138	9606.ENSP00000295797	0	0	0	0	0.049	0.316	0.600	0.196	0.763
S100A4	TIMP1	9606.ENSP00000357705	9606.ENSP00000218388	0	0	0	0	0.208	0	0	0.416	0.518
S100A4	STAT3	9606.ENSP00000357705	9606.ENSP00000264657	0	0	0	0	0.062	0	0	0.394	0.407
SDHB	VDAC1	9606.ENSP00000364649	9606.ENSP00000265333	0	0	0	0	0.231	0	0	0.635	0.707
SDHB	SLC2A1	9606.ENSP00000364649	9606.ENSP00000416293	0	0	0	0	0.062	0	0	0.387	0.400
SDHB	SOD2	9606.ENSP00000364649	9606.ENSP00000446252	0	0	0	0	0.183	0	0	0.451	0.532
SLC25A6	VDAC1	9606.ENSP00000370808	9606.ENSP00000265333	0	0	0	0	0.108	0.331	0.800	0.861	0.981
SLC2A1	STAT3	9606.ENSP00000416293	9606.ENSP00000264657	0	0	0	0	0	0	0	0.457	0.457
SLC2A1	VDAC1	9606.ENSP00000416293	9606.ENSP00000265333	0	0	0	0	0	0	0	0.509	0.509
SLC2A1	SOD2	9606.ENSP00000416293	9606.ENSP00000446252	0	0	0	0	0	0.056	0	0.415	0.424
SOD2	STAT3	9606.ENSP00000446252	9606.ENSP00000264657	0	0	0	0	0.078	0	0	0.524	0.542
SOD2	VDAC1	9606.ENSP00000446252	9606.ENSP00000265333	0	0	0	0	0.123	0	0	0.576	0.612
STAT3	TIMP1	9606.ENSP00000264657	9606.ENSP00000218388	0	0	0	0	0.063	0	0.900	0.529	0.952
STAT3	YBX1	9606.ENSP00000264657	9606.ENSP00000361626	0	0	0	0	0	0	0	0.402	0.402
