# Supplementary material for: Quantitative proteomics identified a novel invasion biomarker associated with EMT in pituitary adenomas
Source: Front Endocrinol (Lausanne). 2023 Mar 3;14:1137648. doi: 10.3389/fendo.2023.1137648 (PMC10020714; doi:10.3389/fendo.2023.1137648)
Supplement: Supplementary file 1 [file DataSheet_1.zip › source data/venn_result32694.txt]

Names	total	elements
Core Hub	6	SLC2A1
		CLDN4
		LAMC2
		S100A4
		ITGB3
		COL4A1
Hub	14	ITGA3
		CDH1
		CLDN3
		SOD2
		MAP2K1
		ACTA2
		IKBKB
		MMP9
		TIMP1
		HMOX1
		IDH1
		KRT5
		DSP
		STAT3
Core	14	CA2
		CDC16
		FAM3C
		PPP2CB
		FLOT1
		PRKCI
		FLOT2
		PTPN12
		CD36
		NRP1
		MCM5
		JAK1
		CXADR
		CD82
