# Supplementary material for: Quantitative proteomics identified a novel invasion biomarker associated with EMT in pituitary adenomas
Source: Front Endocrinol (Lausanne). 2023 Mar 3;14:1137648. doi: 10.3389/fendo.2023.1137648 (PMC10020714; doi:10.3389/fendo.2023.1137648)
Supplement: Supplementary file 1 [file DataSheet_1.zip › source data/venn_result7754.txt]

Names	total	elements
DEP EMT	46	SOD2
		DSP
		SDHB
		NRP1
		CXADR
		FASN
		ITGA3
		PTPN12
		MECP2
		CLDN4
		PRKCI
		CD82
		CD36
		GSTP1
		FLOT2
		CDK6
		PPP2CB
		STAT3
		BAG3
		MCM5
		VDAC1
		TIMP1
		SLC2A1
		YBX1
		FAM3C
		HMOX1
		S100A4
		CLDN3
		IKBKB
		NDRG1
		CDH1
		CA2
		SLC25A6
		KRT7
		CDC16
		COL4A1
		LAMC2
		JAK1
		FLOT1
		IDH1
		NES
		MAP2K1
		KRT5
		ITGB3
		ACTA2
		MMP9
DEP	787
		NPDC1
		USP30
		SLC30A9
		AMER2
		PIGX
		NCBP2-AS2
		TMEM130
		YIF1B
		PDHA1
		SLC4A1
		PFKP
		NAPRT
		VAMP8
		PVRL1
		BID
		CADM4
		FGL2
		CSPG4
		BRIX1
		NHLRC3
		SOS1
		TMSB10
		HSD17B10
		TSTA3
		LAMA2
		PCMTD2
		UBAC1
		ARVCF
		TC2N
		MATR3
		BTN2A1
		ACOT1
		RGN
		CLUH
		SLC25A37
		TMCC3
		ENPP4
		CYTH1
		PNPT1
		SMDT1
		NDUFAF3
		NDUFAF4
		MSH3
		STK16
		NOSIP
		RNF185
		GK
		KNDC1
		MRPL38
		LONP1
		CALB1
		SCYL3
		SORL1
		GTF2E1
		MED29
		C20orf27
		RPS6KA5
		ST6GALNAC5
		JAM3
		RHOT1
		EPT1
		SPPL2B
		STK25
		SMPD4
		HERC2
		EXT2
		CROCC
		STAM
		RBFOX2;RBFOX1
		LUZP1
		LAMP1
		TIGAR
		MAP3K5
		STX2
		BAZ1B
		LMNB2
		GPC5
		MT-ATP6
		ELANE
		LARP7
		CPNE5
		OGDH
		HPS6
		MACROD1
		GSS
		YOD1
		HSPA1L
		FAM73A
		UBE2F
		ATP5I
		MRPS34
		DAP3
		DDX47
		AMN1
		C19orf43
		APEH
		TMEM63C
		GGA3
		CCNY
		SSU72
		LAMTOR2
		LPGAT1
		DMTN
		WHSC1L1
		HIST1H1E
		METTL2B
		MAOA
		PF4
		TMEM223
		MYO1C
		ATP1B1
		GMPR
		AFG3L2
		TMEM222
		EPB42
		HSPD1
		MAPK12
		MGST3
		MARK1
		ATP4A
		PI4KA
		ATAD1
		UBR3
		TUBB
		PLXNA1
		SORT1
		ENOSF1
		MCU
		ARFGEF3
		DYNLT1
		ADI1
		SLC2A3
		GNG5
		ASUN
		GMPPA
		CADM2
		CDS1
		ERLIN2
		TNXB
		GPD1
		NNAT
		ALAD
		CDC42BPA
		TSEN15
		LETM1
		POGZ
		PCP4L1
		PLXNB1
		FYB
		NIPSNAP1
		SAMM50
		RNASE2
		MFN2
		PI4K2A
		CXXC1
		PTMS
		PLCB3
		LAGE3
		COIL
		ZMYND8
		CCM2
		PRDX1
		SETMAR
		HYI
		MAN2B1
		ITSN2
		SCD5
		NCEH1
		CNN3
		DNAJA3
		ITFG2
		CHGA
		IRF6
		HPS4
		TMEM11
		PRKCD
		MRPL15
		IMMT
		ZBTB20
		NEU1
		HP1BP3
		PEX1
		C12orf10
		NAGA
		ENAH
		PLXNC1
		CCDC104
		HBG2
		TLE2
		FXN
		GZMK
		METTL15
		RPP14
		FHL1
		EXOSC9
		C10orf76
		HK3
		HECTD4
		ACO2
		RNF20
		MTSS1L
		ATP1A1
		ARIH2
		TAB1
		HNRNPUL2
		NR3C1
		SRR
		GAA
		MAP2K6
		ACSF2
		DCD
		OPA1
		ACTR6
		MT-ATP8
		ZC3H6
		EARS2
		POLD2
		OSBPL10
		SV2B
		ANAPC7
		HECW2
		ASXL2
		ETFA
		STK38L
		ARFRP1
		PITHD1
		SCAMP3
		WDR17
		VPS39
		LIMA1
		VRK2
		SNAP25
		SMPD1
		ITSN1
		PHB2
		COL6A2
		MYOF
		DNAJC11
		VTI1A
		ASAP1
		LYST
		STOM
		NEDD4L
		CNDP2
		ANK2
		FN3KRP
		ITGB6
		DDI2
		LMOD1
		MPO
		NOP10
		SNX13
		TFE3
		SELP
		MEPCE
		LGALS3BP
		PGLYRP1
		SPR
		RHAG
		FNTB
		ATP5H
		LDHA
		MAN1C1
		ATP5S
		RHCE
		ACADVL
		MPP1
		CAPG
		STARD3NL
		ATN1
		RPS26
		FDX1
		SH3BGRL2
		AGK
		NDUFA4
		FDFT1
		MT-ND4
		SUMF1
		ARG1
		IMPAD1
		SLC7A4
		HBD
		MYO5A
		SSC5D
		CYB561D2
		ATXN3
		GALNT2
		STK3
		FCGR3A
		SLIRP
		PARP4
		LRPPRC
		TPM1
		SH3GLB2
		TCEB3
		NOC2L
		MEGF9
		CRTC2
		WAS
		ACLY
		SMS
		TMED5
		SLC12A9
		TMOD2
		THG1L
		CAMP
		FAM107B
		CLN6
		ANAPC1
		MAN2A1
		DMXL1
		CBX8
		PODXL
		COQ3
		PLCD4
		ACOT9
		CALCOCO2
		PRDX5
		VDAC3
		HBQ1
		TOM1
		BSDC1
		NPNT
		GNG2
		UQCRQ
		PRUNE2
		TMEM263
		TPD52L1
		TXNL4A
		POR
		TUBB3
		DERL2
		TUFM
		NEDD1
		ZNF787
		QPCT
		NRXN1
		BLOC1S5
		RAB36
		SUPT16H
		GOPC
		MT1X
		PLOD3
		SEMA4B
		TMEM63B
		AKAP17A
		CPQ
		LIN7B
		AZU1
		HSDL1
		SRSF3
		ATL3
		AUH
		INTS12
		ADPRHL1
		KRT6A
		GPD1L
		VPS37B
		RAPGEF4
		ARL8A
		TSPAN14
		BMPER
		CTCF
		MSTO1
		CRLF3
		SMIM1
		EHBP1
		ATAD3A
		APOM
		PKP2
		TRMT11
		AGA
		TRIP10
		ZC2HC1A
		SFXN3
		FBXO7
		ALDH5A1
		ERGIC3
		MGARP
		BLVRB
		HABP2
		SNX7
		REEP1
		IVD
		STK39
		LSS
		B3GALTL
		MTX3
		TP53I3
		ARHGEF40
		SLC25A24
		MRPL22
		PES1
		IDH3A
		ISY1
		SCLY
		WFS1
		LAMP5
		SUCLG1
		COX6A1
		ITGA4
		UCHL3
		MCF2L
		LGALSL
		JAG2
		EML2
		ITGAM
		STX3
		AP5Z1
		CHGB
		MP68
		C6orf211
		PTTG1IP
		ARHGEF11
		PGP
		VEZF1
		TBC1D4
		ALDH1L1
		GLUD1
		SYT1
		BPGM
		PGAM5
		FBXO21
		RPIA
		CHCHD3
		FAM126A
		EPB41
		RB1CC1
		POLR3A
		SS18
		CARM1
		RCOR1
		TAF6
		CCS
		DPP3
		TUBB2A
		ZFAND1
		RBCK1
		LMNB1
		CRABP2
		RINT1
		TMEM65
		LEFTY2
		TFAM
		OCIAD2
		ACADM
		SYNE3
		USP15
		PSMG3
		ITGA2B
		PTPRN2
		MAOB
		ATP5L
		ERCC4
		MMP8
		STX1A
		GMPPB
		ZFP91
		TFB2M
		ATP5O
		NME2
		ROMO1
		PFKFB2
		TIMM9
		SH3BP2
		AGRN
		CYP2S1
		RAI1
		HN1L
		WDFY3
		RNF126
		UTP18
		PPP1R14B
		CERS5
		LRP1
		EPB41L2
		ANKH
		SMARCD2
		CADM3
		SAMHD1
		SCG2
		DCAF6
		TRIM4
		UBE3B
		HDHD3
		NDUFAF2
		UQCC2
		LRCH2
		LPHN1
		SNAP23
		PIP4K2A
		TNPO1
		ZNF268
		MRPL46
		MRPL13
		GSTK1
		SPTLC2
		BCR
		AP1G2
		RBM42
		DCUN1D1
		KIAA0391
		TBPL1
		TRAPPC11
		MRPL55
		GGT7
		UFSP2
		DHX38
		LIMCH1
		APH1A
		MUT
		VPS37A
		APOOL
		TGFBRAP1
		TAGLN3
		WDR87
		TMEM181
		RPL34
		C2orf71
		MED1
		ACAT2
		HADH
		ATF2
		ITFG3
		IPCEF1
		BIN2
		TMEM50B
		ARFIP1
		G6PD
		SLC35E1
		EPHX1
		EHD4
		VPS18
		DNAJC2
		PRTN3
		TOM1L1
		ATP5J
		SPTB
		CBX7
		OSBPL1A
		CPEB4
		ATP8A1
		BCKDHA
		RECK
		GNPDA2
		RFC1
		CMAS
		SPINT1
		LY6G6F
		THNSL1
		ADK
		CCDC91
		HMGCL
		GCFC2
		CWC22
		DAXX
		LTF
		KIAA1467
		CYBB
		SPTA1
		ANK1
		FAM172A
		CTBS
		SLC3A2
		SLC25A20
		MLST8
		NCOA1
		RGL2
		PDHA2
		LIG1
		FUCA1
		SIDT2
		GRN
		TRIM32
		TSEN34
		LY6H
		HTRA1
		RAB32
		SLC26A2
		C16orf46
		FCGR1C;FCGR1A
		CRB3
		PTPRN
		LAS1L
		ADSL
		HBM
		GLRX
		SLC29A1
		MAP3K4
		PF4V1
		METTL7A
		HBB
		MRPL27
		PDHX
		CLCN3
		ITGAX
		CANT1
		MTPN
		IDH3G
		RAB11FIP1
		COX5B
		PRDX2
		RAC3
		ZFYVE16
		MAPK11
		ARID4A
		AQP1
		TOMM70A
		CMBL
		DISP2
		SDHC
		CCDC61
		LRRC20
		ABHD10
		LAMTOR4
		NEURL4
		ISOC1
		SPATA5
		GLS
		DCAF10
		SCO2
		RNF40
		CENPV
		EPS8L2
		SPAG1
		RLTPR
		BICD2
		TMOD1
		IFT81
		SH3BGRL3
		DAK
		C3orf58
		TTN
		AKAP13
		CIB1
		PPA2
		MTSS1
		HERC4
		PPIP5K2
		KIAA2013
		PAICS
		CAT
		TMEM30A
		C7orf25
		MT-CO2
		NONO
		ZC3H4
		CHAF1B
		HNRNPA3
		MBP
		NDRG4
		NRCAM
		IARS2
		ABCA2
		RGS10
		ZMIZ1
		NOMO3;NOMO2
		LCP1
		STXBP1
		SCAMP2
		44622
		SEC14L4
		ABCB6
		CISD1
		CD47
		GPRIN3
		ETFB
		TIMM50
		RAB1A
		YBX3
		NNT
		POMT2
		ARL15
		ANK3
		BOLA3
		TDRD7
		HARS2
		ATP5C1
		NSUN7
		TUBGCP5
		VGF
		P4HB
		ATP8A2
		CALD1
		COX4I1
		SGCE
		F11R
		GSK3A
		SETX
		SH3GL2
		GMDS
		UBE2V2
		FBXL18
		UPF2
		FKBP9
		IDE
		SERPINC1
		EFR3A
		CTSZ
		FAM208A
		MYL6B
		DLAT
		CDC5L
		LMNA
		PHB
		CEP44
		NCOA7
		ANXA7
		COX7C
		NME3
		PRPF40B
		LARP4B
		PDK3
		B4GALT5
		PMM2
		TRMT1L
		PPA1
		MTX2
		SPTBN4
		PRSS1;PRSS2;PRSS3P2
		GAS6
		CA1
		IGFBPL1
		LIG3
		PDHB
		IRAK4
		PCOLCE2
		TRAFD1
		CYBRD1
		MTCH2
		MT2A
		CAST
		TREX1
		TGFBI
		ZFAND2B
		PAM16
		RNF123
		ZGPAT
		GATM
		ATP5E;ATP5EP2
		PGD
		MUM1
		OGDHL
		PRCC
		HEATR2
		PTPN13
		CELF4
		SUCLA2
		NANS
		IDH3B
		LTBP3
		HRSP12
		SELENBP1
		INPP5A
		TTC38
		AHSP
		SMARCE1
		ADD2
		LRP11
		MISP
		STX4
		TMEM106B
		HSPA12A
		MRPL53
		REPIN1
		NPTXR
		S100A13
		SDHA
		GRIA2
		VDAC2
		SMAD5
		NRXN2
		BCKDHB
		SYAP1
		PNKD
		LTA4H
		HBG1
		PNP
		MFSD3
		HBA1
		PLXNA3
		PLOD1
		SLC44A4
		MPST
		ZNF638
		RXRB
EMT	1021	ESPL1
		MMP2
		CD44
		ERBB4
		SMARCD3
		BTG2
		ITGA5
		EDN1
		MEF2D
		HSPB1
		SNHG16
		NBN
		MIR31
		CXCR4
		MIR26B
		SLC25A3
		AIFM1
		IGF1
		MIR146A
		MIR20A
		TGFB2
		PLAU
		GAS5
		MIRLET7G
		RAC1
		PAK1
		PTEN
		ANXA1
		GDF15
		TPX2
		AXIN1
		MMP7
		EP300
		SETD2
		SENP1
		S100P
		MIR451A
		DDX5
		SERPINB5
		MIR33A
		CCNB1
		ZEB1
		ERG
		USP47
		TRIM33
		MIR15A
		SMARCC1
		FOXQ1
		FGFR1
		MET
		TUG1
		MIR1246
		GOLM1
		SOX4
		AFAP1-AS1
		MSN
		ARF6
		MIR200B
		HOXA13
		TEAD1
		NANOG
		NLRP3
		LEP
		PKD1
		SERPINF1
		GJA1
		SHC1
		NSD2
		BRCA1
		PSMA3
		RUNX3
		TGM2
		MIR129-2
		PRKCB
		ACTL6A
		MIR30A
		SMO
		MIR218-1
		TIMP3
		LINC00460
		ROCK2
		MIR331
		EPHA2
		RGS3
		MIR18A
		SQSTM1
		MIR149
		NFATC1
		EED
		COL1A1
		HNF1A-AS1
		PTPN11
		SMAD3
		PDCD4
		RHOC
		FOXP3
		BIRC5
		PLK1
		LINC00261
		TBXT
		MIR370
		ITGB4
		KRT13
		MIR148A
		SCUBE3
		MIR125B2
		MIR204
		DICER1
		SKP1
		MIR19A
		PSMC2
		H2AC18
		ALX1
		CCNE1
		MIR302A
		ROR2
		FOXM1
		LGALS1
		ALK
		EZH2
		GATA6
		MSH6
		MUC16
		SLC25A5
		YWHAE
		C3
		EMP2
		FAS
		MIR127
		PIN1
		FOXA2
		BDNF
		HBEGF
		MIR378A
		MIR99A
		CDKN1B
		CDK1
		FOXC1
		PTK2
		MIR192
		BTRC
		MIR34B
		MIR454
		MIR223
		MIR200C
		TNFSF10
		SMARCB1
		USP7
		CRYAB
		CHEK1
		SETDB1
		MIR193A
		MUC1
		KIF11
		SKP2
		BCL2
		FZD2
		GHET1
		TEAD3
		PTHLH
		NKX6-1
		MIR27A
		ID1
		PSMD3
		PIK3CB
		MIR10A
		TNFSF15
		MIR215
		VIM-AS1
		ELF3
		SOS2
		DCLK1
		DNMT3B
		MIR543
		EDNRA
		CDKN2B-AS1
		MIR9-1
		STIM1
		FOXD3
		TBX2
		CXCR2
		SPTBN1
		SND1
		IRS1
		RPS27A
		MIRLET7C
		ESRRA
		ATR
		LINC00958
		E2F1
		LTBP1
		FGF8
		CASP8
		MIR23A
		MAPK10
		ETS2
		NRP2
		IGFBP7
		CDH2
		KDM6A
		NCAM1
		EZR
		MIR1271
		CCAT2
		MIR203A
		FGFR3
		KRAS
		MIR137
		KDM4B
		CDX2
		FENDRR
		FGF1
		IL6R
		HOXB13
		CDC6
		PPARG
		VTCN1
		JAG1
		MIR153-2
		HSPA4
		MIR494
		NEAT1
		RHOA
		EPHA4
		KIFC1
		MUTYH
		SMC1A
		TP73
		TNNC1
		MYBL2
		MIR92A1
		BCL9L
		SPRY2
		RET
		XPC
		PRKAA1
		RUNX1
		TCF4
		SLC9A3R1
		RCC2
		STAT5A
		NRAS
		CXCL8
		AURKA
		MIR574
		MIR122
		EGR1
		CIP2A
		ECM1
		CLDN7
		HDAC9
		MIR206
		GRHL2
		TIAM1
		TUBA1B
		MIR124-2
		MIR182
		MSX2
		LNCRNA-ATB
		FN1
		PSMD5
		ABCB1
		AHR
		SLC25A25-AS1
		CEP162
		PIM1
		MIR144
		NFE2L2
		PIK3R3
		KLF6
		MIR181A2
		THBD
		KLF4
		YWHAZ
		PRRX1
		IFI27
		HDAC3
		GDF9
		IL17A
		MIR153-1
		PFN2
		AURKB
		YY1
		WNT3A
		MIR29B1
		MTOR
		SFRP2
		PROX1
		BMP6
		NUAK1
		MIR124-1
		CEP131
		STUB1
		KDM1A
		WT1
		ILK
		NCOA3
		MIR485
		BRD4
		SNAI1
		MIR379
		LEF1
		KCNQ1OT1
		CCAT1
		MAPK14
		SOX9
		CCN2
		CUL4B
		MIR424
		PDGFRB
		TEAD2
		RDX
		CTSB
		NDRG2
		FZD7
		PXN
		TNF
		SIRT2
		TTC3
		MIR29B2
		RAF1
		TCF21
		GSN
		KIF20B
		MIR363
		EGF
		IL1A
		PDGFD
		ERCC1
		EDN3
		AGO2
		PLA2G4A
		CREBBP
		ITGB1
		SMAD7
		VEGFC
		PSMC4
		MIR32
		CALR
		VIM
		ITGAV
		FGFR2
		SOX10
		HOXA10
		CSF3
		PCNA
		RBBP4
		KIT
		KRT8
		SHH
		EDNRB
		MIR210
		UCA1
		FHIT
		MIR106B
		JAK2
		TMPRSS4
		CHUK
		PDPK1
		CD8A
		SPHK1
		CCL20
		SPP1
		GLI1
		CTBP1
		XIAP
		MIR506
		CA9
		WNT5A
		ENO2
		PTGS2
		BMP7
		EIF5A2
		KMT5A
		NF1
		UBE2D3
		LRP5
		OLR1
		GLIPR2
		KLK4
		SPG7
		ADAM10
		AGER
		CTNNB1
		MIR221
		H19
		MIR183
		HNRNPK
		MIR141
		HAS2
		TGFBR1
		ZNF217
		RGCC
		DNMT3A
		NOX4
		ESRP2
		CDC42
		NT5E
		TBX1
		MIR24-1
		ITGA6
		SEPTIN9
		CCND1
		NOTCH2
		PRKDC
		RBX1
		KDM6B
		ZBTB7A
		IL15
		BMP2
		ATM
		ESR1
		MIR138-2
		ARRB1
		MAPK7
		MIR30C2
		PARD6A
		BMP4
		CDK4
		AGTR1
		MCAM
		CDH6
		PRMT1
		TYMS
		ZFAS1
		PTPN14
		PTP4A3
		CUL3
		OVOL2
		TJP1
		HRAS
		MCRIP1
		CDC20
		MIR128-1
		ANG
		EPB41L3
		U2AF1
		KAT5
		MIR361
		CASC2
		CDKN2B
		SMAD4
		PSMB8
		RAB25
		FGFR4
		HPGD
		XRCC1
		VEGFA
		CDH11
		PIK3CD
		AREG
		TGFB1
		ITGA2
		MME
		PTCH1
		UBD
		APEX1
		GREM1
		MYC
		NTS
		FEZF1-AS1
		SOCS3
		PLK4
		MUC4
		CCNA2
		MIAT
		WWOX
		S100A8
		ARID1B
		WNT10B
		PLOD2
		BUB1
		NKX2-1
		VCP
		LAMA3
		ALDOA
		ARID2
		ZEB2-AS1
		MIR133A1
		LASP1
		MIR21
		GSK3B
		FOXO1
		MCL1
		CCL2
		MIR125A
		PSMC1
		ELL3
		TRIP13
		MMP1
		CCND3
		STAT1
		PTTG1
		IL6
		UPF1
		ANXA5
		USP37
		STMN1
		UBE2T
		CRNDE
		FOXK1
		CCR7
		EPCAM
		MIR15B
		HMGA2
		MVP
		WEE1
		NR2F2
		MIR185
		MIR338
		SMURF2
		HAGLR
		BSG
		TEAD4
		CASP3
		HSP90AA1
		MIRLET7A1
		MIR335
		SYP
		CUL1
		PARP1
		KIF23
		DEPDC1
		ATL1
		FERMT2
		VDR
		ANXA2
		CDH3
		MIR449A
		ROCK1
		L1CAM
		MIR134
		PDPN
		MIR423
		MST1R
		VASH2
		ENG
		MIR126
		SPRY4-IT1
		CDC27
		MIR125B1
		MIR129-1
		KDR
		WNT1
		MIR330
		IDO1
		KDM5B
		KRT14
		ABCG2
		EPHA3
		PRKN
		MIR195
		P4HA2
		TRPM7
		FLT1
		EIF4E
		HOTAIR
		LATS2
		MIR205
		TNC
		SMAD2
		HOXA11-AS
		YWHAG
		MMP3
		CENPE
		DAB2
		MIR590
		TRAF6
		CCL18
		LRP6
		MIR145
		AXL
		RACK1
		CD276
		MIR30B
		GATA3
		MIR135A1
		IL17RD
		BRCA2
		CD24
		MIR301A
		FAP
		ERP29
		NUS1
		NAMPT
		SMURF1
		COPS5
		FOXC2
		MIR34A
		LYN
		HS3ST3B1
		TGFB3
		GDNF
		CTNNA1
		MIR497
		MIR222
		CTNNBIP1
		NTRK2
		PRMT5
		MAPK1
		LOXL2
		PGF
		SDCBP
		IGF2
		MIR214
		KLF8
		DNMT1
		POSTN
		SOX5
		MIR486-1
		OLFM4
		TACC3
		SPRY1
		PAX6
		MMP14
		PADI4
		CDH16
		PIK3CG
		MDM2
		FGF7
		TNFSF11
		AKT2
		EGFR
		CASC15
		MIR92A2
		SLC25A4
		UBE2C
		NQO1
		SP1
		NODAL
		AXIN2
		SOD1
		TFAP4
		MIR23B
		MIR200A
		MIR130A
		FSCN1
		PIK3CA
		CCNB2
		FZD5
		DAB2IP
		WNT2
		USF3
		FOXA1
		ERBB3
		CREB1
		ERBB2
		MIR675
		SDC1
		SYK
		SMAD1
		MIR196A1
		LGALS3
		RIOK2
		IQGAP1
		IFNG
		FOS
		PDGFA
		HSPA5
		JUNB
		CFL1
		IL4
		SMARCA4
		WNT7A
		XPO1
		LATS1
		MIR26A2
		MIR30D
		MIR142
		CCNG1
		KRT20
		CEMIP
		FGF2
		CLU
		XIST
		CXCL12
		MIR93
		SKI
		TUSC3
		MIR224
		RPA1
		MSX1
		HK2
		RRM2
		KLF17
		MDK
		MRE11
		KLF5
		TOP2A
		MIR429
		TACSTD2
		PPP2R2A
		MAPK8
		PPIF
		IGF1R
		MIR124-3
		MIR199B
		F2R
		THBS1
		CAV1
		ALDH1A1
		BCL2L1
		H2AX
		TNS4
		RBBP7
		ABL1
		MIR495
		MAPK3
		MIR143
		PSMA7
		CCNE2
		TBX3
		CYTOR
		HDAC2
		MRTFA
		CTSL
		FOXF1
		GPER1
		MTDH
		WNT2B
		ETS1
		MIR34C
		S100A2
		MIR181A1
		CXCL1
		MIR100
		CDK7
		HNF4A
		CHEK2
		SUZ12
		CTDSP1
		TERT
		PAX8
		MIR503
		MIR106A
		MCM2
		KRT18
		HIF1A
		RELA
		MACC1
		MIR133B
		SOCS1
		MIR155
		PKMYT1
		FZD8
		BHLHE40
		MCC
		TGFA
		PROM1
		MIR194-1
		ID2
		MIR101-1
		MIR10B
		TRIM28
		RB1
		CFTR
		MIR96
		HSF1
		NUMB
		MIR25
		MSH2
		ZEB2
		SRC
		FBXW7
		HEY1
		XBP1
		MTA1
		MIR30E
		CDK2
		MIR16-1
		BUB1B
		PGR
		RUNX2
		DKK1
		CCNH
		PPP2CA
		FGF10
		TDGF1
		MIR296
		MIR9-2
		CTDSPL
		SALL4
		MIR139
		PHF8
		NOTCH4
		CDKN1C
		GFAP
		TWIST2
		MIR29C
		MIR22
		TLR4
		ESRP1
		AQP5
		KRT19
		ENO1
		CCL21
		MIRLET7D
		TCF3
		AOC4P
		SERPINE1
		MKI67
		BACH1
		MIR17
		PSMD1
		LINC01133
		MIR190A
		GLI2
		CCL5
		TGIF1
		MIR19B1
		TP53
		NOX1
		FAM83D
		MIR373
		LINC-ROR
		CTBP2
		JUP
		MIR140
		STK11
		TGFBR2
		LOX
		MIR455
		MIR138-1
		RELB
		NLRP1
		HOXA-AS2
		WWTR1
		HNF1B
		TGFBR3
		CCN1
		PDCD1
		MAP3K7
		MEG3
		RASAL2
		FERMT1
		MIR146B
		CDK5
		CDKN1A
		CUL2
		CRK
		TCF7L2
		CUL7
		NEDD9
		PKM
		HEY2
		ADAM17
		ELF5
		CTNND1
		CXCL5
		BTBD7
		FAT1
		ELAVL1
		FABP4
		CCND2
		SNHG12
		CUL4A
		LRG1
		AKT1
		GPC3
		AJUBA
		PIK3R1
		GRP
		PDGFRA
		TET1
		METTL13
		FOXP1
		SNHG6
		MIR130B
		MIR150
		USP22
		DLC1
		MIR199A1
		GMNN
		SNHG1
		DLG5
		POU5F1
		CUX1
		YAP1
		HDAC1
		NKILA
		MIR342
		MALAT1
		BMI1
		MIF
		CLDN1
		NFKB1
		SIRT1
		ABCC1
		TIMP2
		MIR27B
		SIX1
		IL1B
		S100A7
		SMARCA2
		HPSE
		MIR217
		STC2
		POMC
		HOXA11
		PRSS8
		SKIL
		WNT4
		CBR3-AS1
		HDGF
		LCN2
		DNM1L
		MIR381
		TXN
		NFKBIA
		DDR2
		SPARC
		BECN1
		ALB
		PTK6
		DDR1
		CEACAM1
		SREBF1
		DCN
		HOXD9
		FOXF2
		EPAS1
		MLH1
		SPRED2
		FOXO3
		KHDRBS1
		NORAD
		GAPDH
		PSME3
		CCN5
		APC
		CTHRC1
		TLR2
		HULC
		UHRF1
		PVT1
		FZD4
		CDKN2A
		SERPINB3
		TMSB4X
		PSCA
		CEBPB
		FMNL2
		METTL3
		TRPS1
		SERPINA3
		HOXB7
		JUN
		PARD3
		MIR186
		NOTCH3
		NF2
		NRG1
		LGR4
		ROR1
		BANCR
		EPHB2
		AR
		SNAI2
		DDX3X
		CRKL
		WNT7B
		PLAUR
		CDKN3
		NME1
		ESR2
		MIR483
		MIR30C1
		E2F3
		CSNK2A1
		BRAF
		FLNA
		TWIST1
		PEBP1
		NOTCH1
		BAX
		CD274
		TM4SF5
		SFRP1
		AKT3
		DAPK1
		KLK3
		SMARCAL1
		FOSL1
		PRKCA
		HGF
		SRF
		MAD2L2
		RASSF1
		SEMA4C
		MIR29A
		CDK3
		MIR202
		NEK2
		ARID1A
		SATB1
		SEMA3C
		SOX2
		HOTTIP
		TP63
		KAT2B
		APP
		GATA4
		TRIM62
		MIR26A1
		CENPF
		ACKR3
		ERCC2
		MIR216A
		HDAC6
		MIR375
		AGR2
		UBC
		MIR490
		HMGB1
		CSF2
		S100A9
		RPS6KB1
		PGK1
		SPOCK1
		MYB
		CDC25A
